# Supplementary material for: Lactiplantibacillus plantarum Y40 Ameliorates Salmonella Infection via PPARγ-Mediated Regulation of Fatty Acid Metabolism in Mice
Source: Microorganisms. 2026 May 27;14(6):1210. doi: 10.3390/microorganisms14061210 (PMC13302842; doi:10.3390/microorganisms14061210)
Supplement: Supplementary file 1 [file microorganisms-14-01210-s001.zip › Supplementary Tables.xlsx]

## Sheet: Stable S1
Table S1. Differentially expressed genes between SL1344 and control groups
Gene Symbol	Log2fc	P value	(-)Log10(P value)
Zfp641	1.06367	0.049845	1.30238
Ace2	1.30054	0.0496905	1.30373
Pdyn	2.69161	0.0493197	1.30698
Siglec1	1.4383	0.0492984	1.30717
4931429P17Rik	4.7023	0.0491994	1.30804
Col2a1	3.62355	0.0491712	1.30829
Tmco5b	4.25061	0.0490585	1.30929
Ly6i	2.62632	0.0490454	1.3094
Gm7854	1.90585	0.0490229	1.3096
Nkain4	1.78649	0.048935	1.31038
Stkld1	1.62969	0.0489178	1.31053
Mir23a	4.71141	0.0487516	1.31201
Angpt2	1.68937	0.0485454	1.31385
E130112N10Rik	1.52553	0.0484942	1.31431
Rpgrip1	1.16594	0.048358	1.31553
Gm8234	4.66139	0.0482807	1.31623
Kcnk3	1.23039	0.0482671	1.31635
Ccdc162	1.52619	0.048199	1.31696
Cst10	4.79211	0.0478529	1.32009
Caprin2	1.02579	0.0466425	1.33122
Hcst	1.51593	0.0466422	1.33122
Mrgprd	4.22716	0.0465203	1.33236
Itgb2	1.14966	0.0464952	1.33259
Tex45	4.15212	0.0464106	1.33338
Snord69	3.13146	0.0463981	1.3335
Nfe2	2.30794	0.0462096	1.33527
Utf1	4.34435	0.0455946	1.34109
H4f16	2.6507	0.0455063	1.34193
Rln3	3.69086	0.0454781	1.3422
Faiml	4.80093	0.0454308	1.34265
Hydin	2.7025	0.0453379	1.34354
Tmem221	2.24411	0.045318	1.34373
Car14	2.19096	0.045228	1.34459
H2bc3	2.67735	0.0449793	1.34699
Rtl8a	1.15515	0.044977	1.34701
Il17d	1.39397	0.0448697	1.34805
Pah	4.27898	0.0447798	1.34892
Penk	2.77361	0.0447323	1.34938
Pygl	1.33995	0.0446311	1.35036
Nfil3	1.11522	0.0445507	1.35115
Dchs1	1.19964	0.0445434	1.35122
Atg9b	1.206	0.0443029	1.35357
Spem2	4.13006	0.0441116	1.35545
Zfp57	1.35687	0.0440105	1.35644
A530013C23Rik	4.03075	0.0439881	1.35667
9330175E14Rik	1.48734	0.0439075	1.35746
Mest	2.2343	0.0437551	1.35897
Bcl6b	1.12441	0.0436022	1.36049
2010106E10Rik	4.80236	0.0435653	1.36086
Fkbp7	1.38608	0.0434773	1.36174
Rsph9	1.04685	0.0432352	1.36416
Plxnb3	1.77254	0.0430107	1.36642
Gm4981	3.54186	0.0429778	1.36676
Lcp2	1.41818	0.042744	1.36912
Grap	1.24027	0.0427078	1.36949
Pcdha10	4.74175	0.042631	1.37027
Arhgap45	2.05304	0.0425014	1.3716
Trpc4	1.94649	0.0424645	1.37197
Dpysl5	1.87333	0.0422654	1.37402
Ifi206	3.31808	0.0422435	1.37424
Slc10a4	4.25736	0.0420935	1.37579
Lepr	1.24266	0.0419317	1.37746
Olfr1248	4.82913	0.041473	1.38223
Alpk2	4.20849	0.0411129	1.38602
Zbtb46	1.16148	0.0411054	1.3861
Pram1	1.37112	0.041081	1.38636
Gkap1	1.1738	0.0407074	1.39033
Tshb	1.95621	0.0406395	1.39105
Ephx3	2.20201	0.0403501	1.39416
Stk33	3.56013	0.0402505	1.39523
Htr2b	2.72764	0.0402228	1.39553
Scarna10	4.8654	0.0401043	1.39681
4930502A04Rik	4.16892	0.0399436	1.39855
9930012K11Rik	1.31541	0.0398841	1.3992
Csprs	4.21216	0.0398308	1.39978
Gm9839	4.21216	0.0398078	1.40003
Gm826	2.00682	0.0397323	1.40086
Iqcb1	1.14927	0.0394991	1.40341
Gpr4	1.23894	0.0394645	1.40379
Snhg3	1.09918	0.0393935	1.40458
Adgrd1	1.46365	0.0393758	1.40477
Atp8b4	2.15345	0.039296	1.40565
Cxcl1	4.60515	0.0391632	1.40712
Cyyr1	1.73215	0.0387639	1.41157
Fam209	4.6041	0.0386329	1.41304
Fbxw10	1.54706	0.0385675	1.41378
A930002C04Rik	4.31872	0.0385626	1.41383
Fsip2	4.91155	0.0384849	1.41471
Kcnv2	2.9474	0.038451	1.41509
4930579K19Rik	1.90137	0.038314	1.41664
Mir3092	3.10176	0.03828	1.41703
Col7a1	1.26624	0.038223	1.41767
Myrf	1.88908	0.0381821	1.41814
Slc6a20b	3.70951	0.0380923	1.41916
Ms4a4c	1.22828	0.0380289	1.41989
Npr2	1.4344	0.0378411	1.42204
Slc18a3	4.20281	0.0377832	1.4227
Rassf5	1.27396	0.0377577	1.42299
Trim29	2.08403	0.0377311	1.4233
Serpina1a	2.57216	0.0374855	1.42614
Ngfr	2.48633	0.0373852	1.4273
Apoc1	2.88118	0.0373728	1.42744
Nlrc3	1.52818	0.0373705	1.42747
A530040E14Rik	1.98615	0.0373216	1.42804
Tbx1	1.76664	0.0371989	1.42947
9130221F21Rik	5.2422	0.0371271	1.43031
Igfals	2.39375	0.0370592	1.4311
Tsnaxip1	2.79512	0.0369571	1.4323
Rgs11	1.14451	0.0369046	1.43292
Ltf	2.14569	0.0369034	1.43293
Lin28a	4.27626	0.0368263	1.43384
Amh	2.38196	0.0367485	1.43476
Sla2	1.91674	0.0366696	1.43569
Itgax	1.43371	0.036591	1.43663
Bcl2a1b	1.78359	0.0364726	1.43803
4921513I03Rik	4.09489	0.0362982	1.44011
Cacna1s	1.6966	0.0362274	1.44096
Eng	1.02563	0.0361832	1.44149
Ampd1	5.27274	0.0360625	1.44294
Myo1f	1.23406	0.0359961	1.44374
Gimap1	1.38425	0.0356548	1.44788
Lgi4	2.31813	0.0356517	1.44792
BC064078	1.02155	0.0355962	1.4486
Nrg2	1.23085	0.0355056	1.4497
Prkcq	1.26995	0.0354132	1.45083
Slc25a2	2.48889	0.0353097	1.45211
1700056E22Rik	1.89437	0.0352267	1.45313
Map3k19	2.70829	0.0352107	1.45333
Cym	3.95112	0.0350939	1.45477
Rnf223	1.67441	0.0350527	1.45528
Acta1	1.44397	0.0350313	1.45554
Otop3	4.90931	0.0349276	1.45683
Trp63	3.21171	0.0349193	1.45694
Myo1g	1.5722	0.0348974	1.45721
Phox2a	5.10988	0.0348751	1.45749
Gpbar1	3.15608	0.0347989	1.45843
Ahsg	4.15048	0.0346256	1.4606
Gcgr	2.9421	0.0346167	1.46071
Rd3	4.86439	0.0344804	1.46243
Ccdc170	2.46815	0.0344266	1.46311
Trarg1	1.67182	0.0342158	1.46577
Gm29684	4.37241	0.0341926	1.46607
Tex38	2.40144	0.0341692	1.46636
4930554I06Rik	5.02897	0.0340532	1.46784
Chrm4	1.75025	0.0340426	1.46798
Ush1g	3.71606	0.0339826	1.46874
Qprt	2.30604	0.0339357	1.46934
AW549542	2.0377	0.0339303	1.46941
Rab34	1.34485	0.0338501	1.47044
BC049762	2.97495	0.0338193	1.47084
Il10	2.28727	0.0337026	1.47234
Abi3	1.118	0.0336718	1.47273
Apobr	1.08515	0.0336353	1.4732
4930463O16Rik	4.31537	0.0335387	1.47445
Dlx3	3.62232	0.0333417	1.47701
Col11a2	1.01985	0.0331885	1.47901
Ret	2.77361	0.0328838	1.48302
Cfap46	1.66365	0.032849	1.48348
Ptx3	4.1021	0.032844	1.48354
Crabp1	2.77633	0.0324843	1.48833
Rnd1	1.85914	0.0323455	1.49019
Olfr920	2.09662	0.0323303	1.49039
2410022M11Rik	1.13819	0.0322116	1.49199
Pmel	1.11504	0.0321252	1.49315
AU019990	4.99675	0.0320074	1.49475
Mndal	1.62494	0.0319036	1.49616
Azin2	1.04465	0.0318041	1.49752
St8sia6	2.37879	0.0316839	1.49916
Dnase1l3	1.55432	0.0316286	1.49992
Spo11	3.924	0.0314168	1.50284
Scn9a	2.5957	0.0314132	1.50289
Adamtsl4	1.02054	0.0312839	1.50468
Lat2	1.38963	0.0310525	1.5079
Dnah10	1.95521	0.0310022	1.50861
Ces4a	4.45538	0.030854	1.51069
Nrn1l	2.4432	0.0307824	1.5117
LOC102640328	2.12328	0.0307751	1.5118
Rgs9	1.22728	0.0307297	1.51244
Olfr653	3.78665	0.0307025	1.51283
Fermt3	1.29255	0.0306703	1.51328
Nxph3	1.89516	0.0305083	1.51558
Lgr6	3.74477	0.0303923	1.51724
Mir6955	3.70409	0.0302172	1.51975
Klrb1b	3.34748	0.0301844	1.52022
Derl3	1.75998	0.0301322	1.52097
Cd200r1	2.17287	0.0301071	1.52133
Nxph4	3.26691	0.0300397	1.5223
Pld2	1.1425	0.0297843	1.52601
Cd86	1.38484	0.0297545	1.52645
Il18rap	1.71593	0.0296286	1.52829
Asprv1	1.19499	0.0295925	1.52882
1700094D03Rik	1.14169	0.0289295	1.53866
Rin3	1.1295	0.028883	1.53936
Cngb1	3.45179	0.0288326	1.54012
Crispld2	2.47714	0.0286152	1.5434
Bcl2l15	3.1389	0.0285139	1.54494
Ces3a	4.01861	0.0285086	1.54502
Klk4	5.32809	0.0284016	1.54666
Tbc1d10c	1.76972	0.028312	1.54803
Serpina3i	3.89437	0.0281815	1.55004
Slc12a4	1.20315	0.0281553	1.55044
Pald1	1.11858	0.0281526	1.55048
Clcf1	1.89816	0.0281186	1.55101
Lck	1.37726	0.0280235	1.55248
Snx31	4.50893	0.0278312	1.55547
LOC105246046	2.28141	0.0278059	1.55586
Zfp647	1.46593	0.0276349	1.55854
Adamts4	1.34335	0.0275288	1.56021
Ms4a4b	1.75427	0.0274805	1.56098
Adgrg3	2.37391	0.0274416	1.56159
Abca14	2.40211	0.027291	1.56398
Asb11	1.53864	0.0272693	1.56433
Madcam1	2.07993	0.0272173	1.56515
Ccl22	1.96072	0.0271047	1.56695
Ndufa4l2	1.42355	0.0270816	1.56733
Ggta1	1.098	0.0269929	1.56875
H19	3.13739	0.0269701	1.56912
Lrrc32	1.14276	0.0269317	1.56974
Hk1os	1.85505	0.0269005	1.57024
Ermard	1.03278	0.0269005	1.57024
Smpd5	2.01963	0.0268606	1.57088
Olfr1342	5.15352	0.0267363	1.5729
Wnt9b	3.43005	0.0267359	1.5729
Cdh16	5.12443	0.026613	1.57491
Hoxc6	3.75302	0.0265484	1.57596
Clk2	1.36289	0.0263515	1.5792
Bin2	1.66596	0.0262477	1.58091
Vim	1.12773	0.0261774	1.58207
Tekt2	1.70321	0.0260343	1.58445
Sele	4.98376	0.0259675	1.58557
Mmp23	1.3328	0.0259225	1.58632
Klk9	3.81124	0.0259104	1.58653
Nkx2-3	1.12463	0.0258913	1.58685
Pdlim4	1.42529	0.0258801	1.58703
Gm5535	2.53111	0.0258179	1.58808
Gm5088	1.0893	0.0258123	1.58817
Def6	1.41765	0.0256401	1.59108
Tigd3	1.06408	0.0255945	1.59185
Calb2	3.41659	0.0255615	1.59241
Il5ra	2.93264	0.0255307	1.59294
Gng4	1.64492	0.025522	1.59309
Gm16845	1.47446	0.0255112	1.59327
Tgm4	1.38008	0.0253494	1.59603
Gadd45a	1.28989	0.0252267	1.59814
Clec10a	2.3241	0.0251357	1.59971
Gstp3	1.13275	0.0250727	1.6008
Per3	1.53924	0.0249963	1.60212
Steap4	1.2835	0.0247141	1.60706
Rasgrp4	1.02326	0.0246681	1.60786
Mir3061	1.68779	0.0245123	1.61062
Zmynd15	1.16993	0.0245112	1.61064
Ccdc24	1.52481	0.0244566	1.6116
Serpina10	1.76478	0.0244272	1.61213
Gm10791	1.59846	0.0241585	1.61693
Fibcd1	2.48481	0.024085	1.61825
Hoxc8	4.36793	0.0240602	1.6187
Tdh	4.36793	0.0240602	1.6187
4631405J19Rik	3.80277	0.0240448	1.61898
Slc7a8	1.56411	0.0239819	1.62012
Sfi1	1.03354	0.0238019	1.62339
Olfr1372-ps1	2.02571	0.0237555	1.62424
Dram1	1.31156	0.0237086	1.62509
Gm15471	5.285	0.023681	1.6256
Lhx3	5.24714	0.0235379	1.62823
Xcr1	2.40318	0.0234851	1.62921
Jdp2	1.02044	0.0233858	1.63105
Dppa3	4.51697	0.0233552	1.63162
Carmil2	1.58733	0.0232751	1.63311
Alk	2.48284	0.0232239	1.63407
Fam219aos	1.19404	0.0232051	1.63442
Scarf1	1.08232	0.0231366	1.6357
Mt2	2.93826	0.0229559	1.63911
H2ac12	4.00874	0.0229492	1.63923
Entpd1	1.03738	0.0229447	1.63932
Plxdc1	1.40125	0.0229241	1.63971
Prr29	3.30619	0.0227803	1.64244
Cartpt	3.67596	0.022706	1.64386
Cd5l	5.22012	0.0226717	1.64452
Apoa4	3.28594	0.0225941	1.64601
Lncpint	2.29482	0.0224866	1.64808
F13a1	1.92705	0.0224362	1.64905
Rab36	1.59136	0.0224151	1.64946
Kcnj12	1.97163	0.0223232	1.65124
Cenpm	1.05097	0.0222893	1.6519
Il20rb	2.0451	0.0222214	1.65323
Klrc1	2.80712	0.0221755	1.65413
Cfap100	1.68504	0.0218046	1.66145
Sst	1.69812	0.0217251	1.66304
Vmn1r235	4.65338	0.0216708	1.66412
Gimap4	1.65251	0.0216465	1.66461
Catsper4	1.25704	0.0216113	1.66532
Csf2rb2	1.68265	0.021533	1.6669
Clec4a1	1.8675	0.0215322	1.66691
Ccdc184	1.29985	0.0213999	1.66959
Lyve1	1.65827	0.0213997	1.66959
Ccl7	3.08795	0.0211871	1.67393
Ankrd55	1.88999	0.0211368	1.67496
Unc45b	1.31857	0.021095	1.67582
Slc35g3	3.81289	0.0210709	1.67632
Bdkrb1	2.55814	0.0209709	1.67838
Mt1	1.96044	0.020915	1.67954
Hoxa4	1.88653	0.0209052	1.67975
Cdh5	1.03513	0.0208324	1.68126
Zfp692	1.01051	0.020793	1.68208
Xlr4c	3.88549	0.0206459	1.68517
Gm5481	1.64518	0.0206159	1.6858
Tmem86a	1.09855	0.0205082	1.68807
Fap	1.59086	0.0204859	1.68855
Fam71e1	1.42137	0.0204536	1.68923
Selplg	1.13242	0.0204263	1.68981
Hmx3	2.33387	0.0204077	1.69021
Cd93	1.10097	0.0204022	1.69032
Ramp3	1.40143	0.0203683	1.69105
Dcn	1.03294	0.0203532	1.69137
A3galt2	2.73487	0.020335	1.69176
Hck	1.15656	0.0201041	1.69672
Hoxc4	2.46468	0.0200332	1.69825
Ushbp1	1.47197	0.0200313	1.69829
Slc47a2	4.6741	0.0199177	1.70076
Ptgis	2.04167	0.0197489	1.70446
Gper1	2.49847	0.0197341	1.70478
Il2rb	1.27443	0.0194175	1.71181
Phf11a	2.39598	0.0193955	1.7123
P3h3	1.32699	0.0192427	1.71573
P2ry14	1.09314	0.0191754	1.71725
Megf6	1.26809	0.0190663	1.71973
Abcc6	1.28084	0.0190608	1.71986
Cytip	1.11209	0.0190465	1.72018
Hoxd3	1.72972	0.0188694	1.72424
Igflr1	1.3543	0.018764	1.72667
Gzmb	1.15024	0.0186868	1.72847
Septin1	1.62957	0.0186076	1.73031
Sh2d2a	1.75636	0.0184396	1.73425
E530011L22Rik	1.62439	0.0183746	1.73578
Hsf2bp	1.73356	0.0183724	1.73583
1810013A23Rik	2.65705	0.0182977	1.7376
Lsp1	1.28781	0.0182554	1.73861
Retnlg	5.25348	0.0181806	1.74039
Pitx1	1.09668	0.0181502	1.74112
Havcr2	1.67341	0.0181253	1.74172
Stat4	1.77653	0.0179915	1.74493
Irak3	1.1103	0.0179906	1.74496
Ackr1	1.90966	0.0179209	1.74664
Doc2b	2.51152	0.0177249	1.75142
Oosp1	4.55807	0.0177162	1.75163
0610043K17Rik	1.83919	0.0177081	1.75183
Arhgap9	1.57127	0.0176472	1.75332
Pax3	4.75965	0.0175243	1.75636
Pou5f2	4.65537	0.0174672	1.75778
Ush2a	5.67603	0.0172504	1.7632
Cyct	3.98916	0.0171986	1.76451
Mapk12	1.18102	0.0171921	1.76467
S100a4	1.72578	0.0170987	1.76704
Aspa	1.05224	0.017084	1.76741
Anpep	3.00529	0.0170143	1.76918
9530091C08Rik	3.11733	0.0169651	1.77044
Tmem88	1.51975	0.0169173	1.77167
Fndc7	3.3745	0.0169101	1.77185
Sun2	1.19971	0.0169091	1.77188
Dnah3	3.30275	0.016849	1.77343
Casr	1.58624	0.0168281	1.77396
Asic4	2.96217	0.0167765	1.7753
Ly6g2	1.28239	0.0167391	1.77627
Hoxc9	4.15158	0.0166932	1.77746
Olfr339	5.41356	0.0166013	1.77986
Upk3b	9.36141	0.0165937	1.78006
Myh13	5.43272	0.0164684	1.78335
B9d2	1.01122	0.0164014	1.78512
Adssl1	1.15288	0.0163945	1.7853
Slc5a7	3.27757	0.0163773	1.78576
Acr	3.91257	0.0163628	1.78614
Hspa2	1.67675	0.0163447	1.78662
Mir142b	2.99403	0.016259	1.78891
Ms4a6c	1.35094	0.0160511	1.79449
Lipe	1.04521	0.0160255	1.79519
Igfbp7	1.19949	0.0159969	1.79597
Il2rg	1.65389	0.0159716	1.79665
Vegfd	1.68118	0.015921	1.79803
ccdc198	1.79527	0.0158193	1.80081
Fcnb	5.45547	0.0157852	1.80175
Klkb1	5.45547	0.0157852	1.80175
Hcar2	1.51551	0.0157576	1.80251
Smim5	1.73349	0.0157049	1.80397
A830035O19Rik	2.92034	0.0156878	1.80444
AI662270	1.98295	0.0156791	1.80468
Mill2	1.93792	0.0156014	1.80684
Htr3a	3.90883	0.0156004	1.80686
1700029I15Rik	1.61298	0.0151788	1.81876
Cd300lg	1.18173	0.0150613	1.82214
Cst6	1.84852	0.0150271	1.82312
Chat	2.7103	0.0149414	1.82561
Slfn8	1.37434	0.014918	1.82629
Gm13889	1.07182	0.0148935	1.827
Ciart	2.15977	0.0147094	1.8324
Clec5a	1.84407	0.0146747	1.83343
Ano2	1.89184	0.0145684	1.83659
Tomt	1.38786	0.0145644	1.83671
C1rb	3.17074	0.0144387	1.84047
Lmntd2	1.30523	0.0144244	1.8409
Cldn5	1.78403	0.0144141	1.84121
Xkr9	1.53463	0.0141615	1.84889
Plekha4	1.04767	0.0141131	1.85038
Syne4	1.61057	0.0140257	1.85307
Syk	1.06011	0.0139216	1.85631
Cd200r4	2.14096	0.0138811	1.85758
Fmod	1.50268	0.0138621	1.85817
Gm11696	1.32733	0.0138249	1.85934
Bst1	1.87319	0.0138027	1.86004
Tpbgl	1.62153	0.0135752	1.86725
Igfbp6	1.73614	0.0135405	1.86836
Alpl	1.45975	0.0135218	1.86897
Zfp979	2.11557	0.0134974	1.86975
Adam8	1.39279	0.0134234	1.87214
Mdk	1.14242	0.0134016	1.87284
Cited4	1.03118	0.0133799	1.87355
Slc23a3	1.07423	0.0132873	1.87656
Gnb3	4.59529	0.0130589	1.88409
Il11ra1	1.19085	0.0130499	1.88439
4930432K21Rik	2.16555	0.0129626	1.88731
Tmem119	1.46755	0.0129039	1.88928
Scgn	2.20591	0.0128885	1.8898
Herpud1	1.08137	0.012887	1.88985
Lilrb4a	1.77126	0.0127192	1.89554
Il34	1.0786	0.0126516	1.89785
Thsd1	1.67499	0.0122159	1.91307
Entpd3	3.26685	0.0121522	1.91534
Spon1	1.52125	0.0121305	1.91612
Erdr1	1.20263	0.0121141	1.91671
Tsc22d3	1.0202	0.0120426	1.91928
Cd52	1.82173	0.0120151	1.92027
4933429K18Rik	5.62121	0.0118702	1.92554
Il27ra	1.85354	0.0118539	1.92614
Ltb4r2	2.09023	0.0118172	1.92749
Batf3	1.72359	0.0118026	1.92802
Trcg1	4.33572	0.0116186	1.93485
Scgb3a1	2.20571	0.0116126	1.93507
Ctla4	2.1251	0.0115751	1.93648
1700008J07Rik	1.54167	0.011542	1.93772
C6	1.75643	0.0115117	1.93886
Klrk1	1.77397	0.0114406	1.94155
Tlr13	1.51188	0.0113392	1.94542
Lox	2.02601	0.0113153	1.94634
Six4	2.56759	0.0112004	1.95077
Tacr1	2.0647	0.0111521	1.95264
Tmem154	1.76154	0.0111172	1.954
Nrtn	1.49149	0.0110928	1.95496
Tmem273	2.0441	0.0108842	1.96321
Slc27a1	1.12676	0.0108796	1.96339
Klrg1	4.10512	0.0107486	1.96865
Eid2	1.10645	0.0107305	1.96938
Nfkbia	1.03527	0.0106477	1.97275
1700001J03Rik	5.02823	0.0106056	1.97446
Ccl2	2.6888	0.0105064	1.97854
Wfdc17	2.04416	0.0104952	1.97901
E030030I06Rik	2.18041	0.0102811	1.98796
Baiap2l2	1.10121	0.0102677	1.98853
Ddit4	1.32169	0.0101951	1.99161
Cd163	2.37317	0.0101213	1.99476
Lvrn	4.05629	0.010076	1.99671
Il12rb1	1.25109	0.010049	1.99788
Alox12e	4.62908	0.0100132	1.99943
Pcbp3	1.94685	0.00992067	2.00346
Cst7	2.91362	0.00990314	2.00423
Pabpc1l	2.4295	0.00976582	2.01029
Arhgap10	1.27839	0.00976572	2.0103
Abhd15	1.5084	0.00975864	2.01061
Dpep2	2.54306	0.00974569	2.01119
Syt6	2.49233	0.00974101	2.0114
Dmwd	1.26832	0.00965299	2.01534
Trip6	1.05235	0.00965181	2.01539
Gja4	1.42259	0.00958786	2.01828
Rmrp	2.29388	0.00957964	2.01865
Tlx2	3.46973	0.00947267	2.02353
Sag	2.28153	0.00943657	2.02519
Plk3	1.07581	0.00934276	2.02952
1700001C19Rik	3.45683	0.00926995	2.03292
Ccm2l	1.47604	0.00926276	2.03326
Htr7	1.9236	0.00922463	2.03505
Rspo1	2.54196	0.0091893	2.03672
2310068J16Rik	4.8985	0.00917562	2.03736
Prph2	4.97916	0.00917529	2.03738
Fam221b	3.68925	0.00912169	2.03992
Adamts10	1.09805	0.00890269	2.05048
Erich2	2.44895	0.00885614	2.05276
Adgrg6	1.66483	0.00884011	2.05354
Gpr132	2.08078	0.00881665	2.0547
Ppp1r32	1.63603	0.00879552	2.05574
Abcb1b	1.81119	0.00859757	2.06562
Mgp	2.68703	0.0085321	2.06894
Gm3137	4.71418	0.00846862	2.07219
Klk14	3.94045	0.00846499	2.07237
Prr22	2.1916	0.00833308	2.07919
Ager	1.55535	0.00829119	2.08138
Igfbp3	1.15198	0.00824915	2.08359
Umod	2.91792	0.00823594	2.08429
Bach2os	5.28597	0.00821933	2.08516
Pglyrp3	5.73636	0.00819935	2.08622
Prr7	1.55694	0.00818936	2.08675
Slc38a8	3.94494	0.00817009	2.08777
Cxcr3	1.75833	0.0081237	2.09025
Itgae	1.51407	0.00808871	2.09212
Hk3	1.12422	0.00804348	2.09456
Plac8	1.13088	0.0079828	2.09784
Rarres2	1.56984	0.00795591	2.09931
Tcp10b	5.38017	0.00783016	2.10623
Gpr19	1.01991	0.0076401	2.1169
Nr1d2	1.30396	0.00754856	2.12214
Kcna5	2.24518	0.0075418	2.12252
Limd2	1.61514	0.00747631	2.12631
Mfng	1.59663	0.00739787	2.13089
Thpo	1.19482	0.00736584	2.13278
Cd8a	1.77779	0.00734175	2.1342
Tnfrsf9	1.5493	0.00731077	2.13604
Csf3	6.32845	0.00729784	2.13681
Tfap2a	3.14072	0.00729344	2.13707
Tubb2b	1.91071	0.00727267	2.13831
Hoxd9	1.18394	0.00725653	2.13927
Serping1	2.52201	0.00721906	2.14152
Tm4sf4	3.17214	0.00711211	2.148
Ngp	5.27343	0.00708839	2.14945
Bnc1	5.98198	0.00704862	2.1519
Cyp2t4	2.25186	0.00704761	2.15196
Perm1	1.14868	0.00703659	2.15264
Slc37a2	1.94336	0.00690962	2.16055
Treml4	2.20745	0.00681464	2.16656
Gm16630	4.75132	0.00679698	2.16768
Bend5	1.75593	0.0067833	2.16856
Trpv4	2.05859	0.00676159	2.16995
Asb14	1.99177	0.00667892	2.17529
Zcchc7	1.11253	0.00666754	2.17603
Adgrg5	1.85237	0.0066564	2.17676
Tyrobp	1.4099	0.00664521	2.17749
Pirb	2.1017	0.0065991	2.18052
Ly6c2	2.23832	0.00651951	2.18579
Selp	3.6496	0.00651042	2.18639
Adgrf5	1.1853	0.00649677	2.1873
Haglr	3.06337	0.0064441	2.19084
Tagap	1.07929	0.00642474	2.19214
Pcsk1n	1.56079	0.00641478	2.19282
Slc11a1	1.28221	0.00631955	2.19931
Ms4a6b	1.96253	0.00629274	2.20116
Adcy4	1.31167	0.00626573	2.20303
Slc22a12	7.64591	0.00620548	2.20722
Gm26682	2.30234	0.00615213	2.21097
Rtl8b	1.21152	0.00607224	2.21665
Htr3b	5.32477	0.00606617	2.21709
Slc35d3	2.76933	0.0060533	2.21801
Clcn2	1.02709	0.00597846	2.22341
Cfh	1.78638	0.00595679	2.22499
Pld4	1.347	0.00593087	2.22688
Zap70	1.81375	0.00592897	2.22702
Clec9a	1.99145	0.00586615	2.23165
Samd14	1.16181	0.00585457	2.2325
Soat2	1.42366	0.00578078	2.23801
Ccnl2	1.22213	0.0055928	2.25237
Trpm2	1.49506	0.00558416	2.25304
Gm15501	1.00534	0.00550822	2.25899
Has1	5.20195	0.00548596	2.26075
Cirbp	1.4794	0.00544766	2.26379
Serpina1b	2.35387	0.00541613	2.26631
Pik3r6	1.95665	0.0054083	2.26694
Ntng2	1.14343	0.00539096	2.26833
Apobec1	1.12673	0.00538162	2.26909
Ttll3	1.28756	0.00532209	2.27392
Stab1	1.35613	0.0052511	2.27975
C1qtnf9	1.84132	0.00519095	2.28475
Tm4sf5	2.33989	0.00515821	2.2875
F7	4.20772	0.005069	2.29508
Msln	2.66879	0.00505333	2.29642
Myl7	1.16102	0.00504877	2.29681
Rinl	1.95866	0.00504829	2.29686
Ms4a6d	1.79958	0.00501229	2.29996
Socs1	1.37635	0.00498366	2.30245
Syt9	2.28801	0.00496148	2.30439
Actb	1.01957	0.00489394	2.31034
Gm11992	1.74427	0.00488361	2.31126
Parvb	1.43176	0.00485399	2.3139
Dok2	1.91598	0.0048259	2.31642
Snord96a	1.4408	0.00481782	2.31715
Larp6	1.30568	0.0048145	2.31745
Zfp1	1.01455	0.00480868	2.31797
Cd8b1	2.41414	0.00479183	2.3195
Gm20324	2.05936	0.00479027	2.31964
Jak3	1.46674	0.00470975	2.327
Cd3d	1.74396	0.00470377	2.32755
Gli1	1.69037	0.00468242	2.32953
Itk	2.1243	0.00468207	2.32956
Csf1	1.21221	0.00467232	2.33047
AW551984	2.55951	0.00466838	2.33083
Aebp1	1.58758	0.0046131	2.33601
Plxnb1	1.16497	0.00460374	2.33689
Lgals2	4.10778	0.00459577	2.33764
Pappa	1.87347	0.00455247	2.34175
Pros1	1.33522	0.00452695	2.34419
Gata2	1.89125	0.00445761	2.3509
Naip5	1.24408	0.00443961	2.35266
Gm14634	2.80302	0.00443437	2.35317
Tbx2	1.38186	0.00443374	2.35323
Csrnp1	1.86909	0.00443053	2.35354
Doc2g	1.66332	0.00437426	2.3591
Tuba8	2.00254	0.00435244	2.36127
Meox1	1.83121	0.00433124	2.36339
Cfap53	2.49116	0.00431037	2.36549
F830016B08Rik	4.30449	0.00418912	2.37788
C2	1.16971	0.00418401	2.37841
2610318N02Rik	1.16743	0.00413405	2.38362
Atoh8	1.01346	0.00413211	2.38383
Notch4	1.03756	0.00411688	2.38543
Ifi211	2.10575	0.00404057	2.39356
Spi1	1.52564	0.00403425	2.39424
Scnn1g	5.5727	0.00403344	2.39432
Nufip1	1.00698	0.00396925	2.40129
Epb41l4aos	1.29466	0.00388192	2.41095
Tspan4	1.44432	0.00382695	2.41715
Guca2a	1.07407	0.00372857	2.42846
Ccl4	3.99482	0.00371738	2.42976
Arl5c	1.83176	0.00368485	2.43358
Cyp26b1	1.13926	0.00367411	2.43485
Rasl12	1.00728	0.00361757	2.44158
Unc93a	5.85928	0.00360924	2.44258
Cfp	1.57716	0.00356502	2.44794
Gpr149	2.95918	0.00355585	2.44906
Hsf4	1.42647	0.00353539	2.45156
Gm6402	3.94761	0.00351616	2.45393
Cyth4	1.5339	0.00339174	2.46958
Siglece	2.1409	0.00333723	2.47661
Trf	1.49194	0.00333697	2.47665
Tulp1	3.30557	0.00333618	2.47675
Avpi1	1.06443	0.00329187	2.48256
Gzmk	3.72533	0.00318612	2.49674
Gimap6	1.5821	0.00314981	2.50172
Ngb	3.45599	0.00309472	2.50938
Ctla2b	1.81377	0.00305493	2.515
Sh3d21	1.47673	0.00304431	2.51651
Vwf	1.67586	0.00301152	2.52121
Cd3e	1.76202	0.00296519	2.52795
Scube1	1.27733	0.00295848	2.52893
Emilin3	3.1141	0.00293147	2.53291
Rasa4	1.0375	0.0028884	2.53934
Arhgap22	1.24288	0.00286374	2.54307
Npr1	1.85991	0.00285047	2.54508
H2-K2	1.34004	0.00284118	2.5465
Igf1	1.3192	0.00281571	2.55041
Tgm7	2.32593	0.00279355	2.55384
Lrrn4	5.1619	0.00276483	2.55833
Dedd2	1.34594	0.00274375	2.56166
Fam20a	1.68199	0.00273439	2.56314
Fam193b	1.63844	0.00271516	2.56621
Cd3g	1.56093	0.00268455	2.57113
Avil	1.51699	0.0026738	2.57287
Itih4	4.43553	0.00266709	2.57396
Adamts1	2.46358	0.0026569	2.57562
Scn11a	3.5169	0.00258931	2.58682
Lamc3	1.52552	0.00256038	2.5917
Ltk	1.12631	0.00255461	2.59268
Myo15	4.16702	0.00254431	2.59443
Sertad4	1.17199	0.00247559	2.60632
Chadl	1.9578	0.00245562	2.60984
Xaf1	1.11157	0.00243221	2.614
Jaml	1.1535	0.00241794	2.61655
Tbrg3	5.15287	0.00240718	2.61849
Stab2	2.31855	0.00226998	2.64398
Cxcl10	2.2981	0.00226059	2.64578
Pecam1	1.46532	0.00220691	2.65622
Klk8	1.84596	0.0021215	2.67336
Fam43a	1.31487	0.00207287	2.68343
Prkag2os1	1.95332	0.00206563	2.68495
Magohb	1.11262	0.00187846	2.7262
Ifi208	2.51598	0.00186751	2.72874
Nos3	1.77488	0.00185986	2.73052
Ttc39c	1.54348	0.00184739	2.73344
Them6	1.04136	0.00182781	2.73807
Cmtm3	1.21756	0.00182048	2.73981
Prdx6	1.30958	0.00180932	2.74248
Prkch	1.14791	0.0017902	2.7471
Fmo2	1.21532	0.00177425	2.75098
Sting1	1.42098	0.00173561	2.76055
P2rx3	3.14089	0.00173085	2.76174
Ppp1r15a	1.29414	0.0017279	2.76248
Apbb3	1.20749	0.00171671	2.7653
C1ra	1.89923	0.00171354	2.76611
Vamp1	1.35352	0.00170074	2.76936
Tie1	1.29335	0.00169194	2.77162
Safb2	1.14978	0.00166533	2.7785
Maff	1.48073	0.00166167	2.77945
Pstpip1	1.71751	0.00165915	2.78011
Lat	2.14286	0.00163522	2.78642
Cd300c2	1.93765	0.00161531	2.79174
Acat3	6.48253	0.00156226	2.80625
Evl	1.06053	0.00155921	2.8071
Rpph1	2.60478	0.00152915	2.81555
Meis3	1.01667	0.00151662	2.81912
Eif6	1.04426	0.00150068	2.82371
Armc12	5.26811	0.00148537	2.82817
Hoxc10	4.25112	0.00148456	2.8284
Hp	5.64208	0.00147852	2.83017
Alox5ap	1.64224	0.00147285	2.83184
Il7r	2.98047	0.00135322	2.86863
Nrp	2.47752	0.00134839	2.87018
Cxcl11	1.72774	0.00134661	2.87076
Procr	1.40952	0.00134455	2.87142
AB124611	2.54039	0.00134453	2.87143
Fam163a	3.2996	0.001304	2.88472
Rn45s	1.60485	0.00128965	2.88953
Bmper	1.95154	0.00127831	2.89336
Emb	1.32687	0.00126889	2.89658
Scarna2	2.92274	0.00126708	2.89719
4933412E12Rik	1.30334	0.00126653	2.89738
Cerox1	1.74827	0.00126594	2.89759
Tcp11l2	1.02074	0.00126359	2.8984
Slpi	3.58096	0.00125752	2.90049
Trmt112	1.04998	0.00124912	2.9034
Gem	2.16302	0.00121552	2.91524
Prr3	1.23464	0.00120388	2.91942
Csf2ra	1.0113	0.00119634	2.92214
Thnsl2	1.15679	0.00118551	2.92609
Zfp36	1.10839	0.00118334	2.92689
Lrrc25	1.62312	0.00118301	2.92701
Dux	3.86213	0.00117035	2.93168
Olfr99	3.04215	0.00116745	2.93276
Clca3a1	2.07087	0.00116201	2.93479
Acer2	1.27188	0.00113488	2.94505
Noct	1.03657	0.00112845	2.94752
Gckr	3.78476	0.0011266	2.94823
Plekho1	1.5426	0.0011238	2.94931
Ier3	1.16716	0.00108632	2.96404
Fpr2	2.88259	0.00106373	2.97317
Aif1	1.58696	0.00106364	2.97321
Hsd11b1	1.32704	0.000989282	3.00468
Thap3	1.01582	0.000986162	3.00605
Tgfbi	1.26488	0.000983949	3.00703
Spsb1	2.11723	0.000971472	3.01257
Gm2a	1.23936	0.00096115	3.01721
Crtam	2.41834	0.000945472	3.02435
Sla	1.92992	0.000940293	3.02674
Tmem86b	1.05049	0.000935903	3.02877
Galnt18	1.39176	0.000934542	3.0294
Gpihbp1	3.32977	0.000931742	3.0307
Rtn4rl2	2.10681	0.000928046	3.03243
Itln1	1.3283	0.000920659	3.0359
Ebf4	1.78701	0.000914199	3.03896
Ccl8	2.24914	0.000912655	3.03969
Chst8	1.53667	0.000898638	3.04642
Sp110	1.52704	0.000897492	3.04697
Col9a2	2.23093	0.000845082	3.0731
Pla2g4e	3.80532	0.000822047	3.0851
Srgn	1.70195	0.000819905	3.08624
Tac1	2.54021	0.000805366	3.09401
Map3k8	1.72951	0.000800864	3.09644
Smoc1	1.74696	0.000792429	3.10104
Ifnar2	1.18731	0.000774207	3.11114
Clnk	3.12473	0.00073144	3.13582
Vcam1	1.62784	0.00071759	3.14412
Tox2	1.36833	0.000715931	3.14513
Coq7	1.12208	0.000705807	3.15131
Npff	2.33984	0.000676787	3.16955
Lysmd2	1.00381	0.000659853	3.18055
Gpsm3	1.74458	0.000658008	3.18177
Fam166b	5.6178	0.000654166	3.18431
Comp	2.72523	0.000628444	3.20173
Calcb	1.86785	0.00062166	3.20645
Tnnt2	1.68502	0.000591248	3.22823
Lncppara	2.57648	0.000588525	3.23023
Tnfrsf4	1.74736	0.000583794	3.23374
Timp1	3.25785	0.000573199	3.24169
Pla2g7	1.31539	0.000569092	3.24482
Ccrl2	1.47974	0.000553415	3.25695
S100a10	1.15653	0.000551857	3.25817
Slfn1	1.94476	0.000548089	3.26115
Adora2a	1.43923	0.000542776	3.26538
Msc	2.27229	0.000536157	3.27071
Nmb	2.3981	0.000535463	3.27127
Pax8	1.50177	0.00052615	3.27889
Haus4	1.14979	0.000523104	3.28141
H1f10	1.56798	0.000517772	3.28586
Fam180a	3.13033	0.000514444	3.28866
Gpr182	1.99934	0.000508988	3.29329
Klra5	2.29216	0.000504387	3.29724
Chrd	1.91064	0.000500144	3.30091
4930526I15Rik	1.03218	0.000498928	3.30196
Ier5l	1.43531	0.000477971	3.3206
Mmrn2	1.76757	0.000477409	3.32111
Myrfl	4.87733	0.000472396	3.32569
Robo4	1.45211	0.00046857	3.32923
Agt	1.65364	0.000452519	3.34436
Lbp	2.25856	0.00045123	3.3456
Tnip1	1.09443	0.000450841	3.34598
Saa1	1.38866	0.00044692	3.34977
Cxcl16	1.5472	0.000443911	3.3527
Ube2l6	1.28909	0.00044132	3.35525
Crybb3	1.89648	0.000441245	3.35532
Sp140	1.70851	0.000439352	3.35719
Itgb7	1.76503	0.000427364	3.3692
Itga2b	1.12993	0.000398233	3.39986
Saa3	3.16759	0.000395741	3.40259
Bfsp1	1.33986	0.000384795	3.41477
Emcn	1.39624	0.000368828	3.43318
Omp	1.15657	0.000357972	3.44615
Gm12216	1.70444	0.000351634	3.45391
Art2a	2.1183	0.000343123	3.46455
Zdhhc1	1.07113	0.000331245	3.47985
Slc43a1	1.68147	0.00033064	3.48064
Cyba	1.10233	0.000329796	3.48175
Ifi207	2.92213	0.000297236	3.5269
C3	3.44084	0.000293987	3.53167
Sesn1	1.24998	0.000293122	3.53295
Smim22	1.21831	0.000290259	3.53721
Obscn	2.51916	0.00027605	3.55901
Snhg5	1.22655	0.000273634	3.56283
Capn3	2.53987	0.000271147	3.56679
Glod5	1.05875	0.000260816	3.58367
Ltb4r1	2.20611	0.000250874	3.60054
Ccdc82	1.26785	0.000249825	3.60236
Fkbp5	1.49872	0.000243504	3.61349
Ramp2	1.82283	0.000224118	3.64952
Tmem176a	1.37544	0.000222815	3.65206
Skap1	1.84481	0.000221051	3.65551
Cygb	1.27097	0.000220479	3.65663
Adamtsl2	2.8835	0.000219817	3.65794
Tnf	1.87571	0.000217694	3.66215
Irf8	1.00543	0.000193774	3.71271
Otub1	1.04671	0.000186576	3.72914
Arap3	1.61806	0.000183849	3.73554
Sbno2	1.07173	0.000183716	3.73585
Ofd1	1.06311	0.000182724	3.7382
BB123696	4.03899	0.000179741	3.74535
Ptpn22	2.51339	0.00017451	3.75818
Chil1	3.72873	0.000172749	3.76258
Apod	3.19369	0.000165219	3.78194
Dbh	4.34778	0.000163726	3.78588
Tnfaip2	1.75212	0.000161305	3.79235
Tef	1.65949	0.000158437	3.80014
Gpr146	2.02809	0.000151409	3.81985
Mmp8	5.67529	0.000151322	3.8201
Mapk1ip1	1.31055	0.00014958	3.82513
Klf15	2.69548	0.000133566	3.8743
Fam20c	1.27133	0.000129554	3.88755
S100a8	5.09069	0.000129049	3.88925
Scn5a	3.94045	0.000126593	3.89759
Prodh	1.61631	0.000125118	3.90268
Ido1	1.68285	0.000119673	3.922
Klf2	2.06832	0.000117606	3.92957
Sorbs3	1.46313	0.000113148	3.94635
Pde4c	1.39155	0.000112618	3.94839
Snhg20	1.28116	0.000106747	3.97165
Esam	1.62959	9.95682e-05	4.00188
H2-DMb1	3.16359	9.8498e-05	4.00657
C1s1	2.05055	9.59981e-05	4.01774
Cldn7	1.02347	9.59828e-05	4.01781
C1qc	1.637	9.46498e-05	4.02388
Chil3	5.80866	9.19935e-05	4.03624
Sphk1	2.12567	9.08182e-05	4.04183
Nbl1	1.73869	8.76781e-05	4.05711
Stn1	1.01158	8.49558e-05	4.07081
Cisd3	1.18571	8.26514e-05	4.08275
N4bp2l1	1.77623	8.0894e-05	4.09208
F10	2.80412	7.46234e-05	4.12712
C4b	3.09841	7.34353e-05	4.13409
Gadd45g	1.76754	6.98939e-05	4.15556
Grrp1	2.38759	6.64597e-05	4.17744
Eva1c	1.59609	6.46407e-05	4.18949
Ocel1	1.0834	6.32772e-05	4.19875
Fcgr4	2.11234	6.31964e-05	4.19931
Hyi	1.3962	5.85677e-05	4.23234
Apol6	1.43607	5.82923e-05	4.23439
Tmem176b	1.36241	5.60861e-05	4.25114
Arrb2	1.20436	4.85232e-05	4.31405
Casp12	2.00509	4.55127e-05	4.34187
Icam2	2.07119	4.53853e-05	4.34308
Ctla2a	4.70351	4.283e-05	4.36825
Slfn2	1.35129	4.24345e-05	4.37228
Csf3r	2.21702	4.07813e-05	4.38954
Selenow	1.01504	3.76249e-05	4.42452
Icam1	1.9047	3.18201e-05	4.4973
Plvap	1.63787	3.11422e-05	4.50665
Fes	1.22929	3.04975e-05	4.51574
Dtnbp1	1.09841	3.04221e-05	4.51681
Depp1	2.86342	2.99078e-05	4.52422
Dbp	3.06549	2.94591e-05	4.53078
Serpina3h	3.79173	2.76446e-05	4.55839
C030013C21Rik	2.26432	2.7142e-05	4.56636
Itih3	2.43123	2.48942e-05	4.6039
Ache	1.59919	2.47183e-05	4.60698
Ifitm1	2.28132	2.32726e-05	4.63316
Lrp2	6.54435	2.09984e-05	4.67781
Inmt	4.43143	2.06416e-05	4.68526
Phyhd1	1.51594	1.96346e-05	4.70698
Mmp7	2.82438	1.8342e-05	4.73655
Gm12185	3.07525	1.74319e-05	4.75866
Slc43a3	2.35179	1.71572e-05	4.76555
Ift43	1.10156	1.70888e-05	4.76729
Zfp707	1.12855	1.53458e-05	4.81401
Crlf2	1.13285	1.46435e-05	4.83435
Htra3	1.78931	1.46334e-05	4.83465
Alox15	3.23795	1.42491e-05	4.84621
Myl1	6.42333	1.34061e-05	4.8727
Ccdc116	2.55863	1.29925e-05	4.88631
Ppp1r14d	1.01549	1.28983e-05	4.88947
Mcrip1	1.0303	1.24103e-05	4.90622
Dtx3	1.24861	1.16437e-05	4.93391
Nlrp9b	2.4494	1.12165e-05	4.95014
Pfkfb3	1.41653	1.10615e-05	4.95619
2210407C18Rik	1.4743	1.08508e-05	4.96454
Serpinb6a	1.09792	1.06037e-05	4.97454
Leng1	1.36753	1.00358e-05	4.99845
Plekhn1	1.63918	1.00072e-05	4.99969
Fcer1g	1.98629	9.72961e-06	5.0119
Grik5	1.16092	9.64071e-06	5.01589
Eva1b	1.48825	9.37277e-06	5.02813
C1qa	1.57554	8.76216e-06	5.05739
Tnfsf13b	1.39585	8.1703e-06	5.08776
Slfn4	1.25614	7.19487e-06	5.14298
Ercc1	1.02167	7.01647e-06	5.15388
Ctsw	2.73255	6.86499e-06	5.16336
Gtpbp2	1.08931	6.47352e-06	5.18886
Lcn2	7.36935	6.42703e-06	5.19199
Phf1	1.11386	6.02431e-06	5.22009
Cebpb	1.43839	5.9688e-06	5.22411
Tspyl2	1.2697	5.88523e-06	5.23024
Zbtb16	2.47085	5.75412e-06	5.24002
H2-Ea	2.39616	5.11693e-06	5.29099
Pglyrp1	1.04476	4.94827e-06	5.30555
Cd7	2.12631	4.47339e-06	5.34936
Nkg7	2.68673	4.29946e-06	5.36659
1810026B05Rik	1.16162	4.09514e-06	5.38773
Galnt15	3.06005	4.07835e-06	5.38952
Zfp653	1.43072	3.76745e-06	5.42395
Serpina3n	4.66594	3.48279e-06	5.45807
Lag3	2.15322	3.45036e-06	5.46214
Ptpru	2.05035	3.31246e-06	5.47985
P2rx2	3.4114	3.13189e-06	5.50419
Metap1d	1.37247	2.7498e-06	5.5607
Vamp8	1.09317	2.67715e-06	5.57233
Hrct1	4.0073	2.64541e-06	5.57751
Osmr	2.26483	2.61544e-06	5.58245
Best2	1.80624	2.43412e-06	5.61366
Cdc42ep5	1.15715	2.30882e-06	5.63661
H2-Ab1	2.5188	2.26135e-06	5.64563
Herc6	1.00014	2.23799e-06	5.65014
Sh2d3c	1.54152	2.0922e-06	5.6794
Rhbg	1.34869	1.91619e-06	5.71756
H2-Eb1	2.50884	1.81158e-06	5.74194
H2-T10	1.18676	1.47675e-06	5.83069
Zfas1	1.3691	1.46199e-06	5.83506
Gzma	2.00939	1.31162e-06	5.88219
Cd74	2.64967	1.10687e-06	5.9559
Pde9a	1.57033	9.94215e-07	6.00252
Tpt1	1.0162	9.81442e-07	6.00814
Hap1	1.75016	9.4418e-07	6.02495
Wfikkn1	3.34832	9.39049e-07	6.02731
Sytl3	2.41856	8.47615e-07	6.0718
Ifi44l	1.57061	7.04964e-07	6.15183
Apoe	1.74902	6.31406e-07	6.19969
Ndufb2	1.02127	6.29417e-07	6.20106
Cyp27a1	2.12678	6.12593e-07	6.21283
Eif4ebp3	1.22404	4.04927e-07	6.39262
Inhbb	2.80022	3.98793e-07	6.39925
Arid5a	1.63097	3.6063e-07	6.44294
2010003K11Rik	1.32138	3.33332e-07	6.47712
Ifitm3	2.29615	3.25701e-07	6.48718
Lrg1	4.23377	3.09716e-07	6.50904
H2-Q4	1.51639	3.09557e-07	6.50926
Rps27a	1.43438	2.75452e-07	6.55995
Afmid	1.20719	2.74282e-07	6.5618
Svbp	1.26452	2.50451e-07	6.60128
Mchr1	4.32986	2.03066e-07	6.69236
S100a9	5.98326	1.95189e-07	6.70954
Trim15	1.93257	1.76611e-07	6.75298
Bcas3	1.00287	1.72884e-07	6.76225
Dgcr6	1.0455	1.54315e-07	6.81159
Scand1	1.31297	1.49269e-07	6.82603
Cd274	1.39296	1.45486e-07	6.83718
H2-T23	1.10614	1.31678e-07	6.88049
C1qb	1.84751	1.27902e-07	6.89312
Gbp11	4.1912	1.24067e-07	6.90634
H2-D1	1.30324	1.20963e-07	6.91735
Rpl36	1.11315	1.14564e-07	6.94095
Per1	2.30883	1.11956e-07	6.95095
Lilr4b	2.97983	8.76179e-08	7.05741
Rpl13a	1.07505	8.53556e-08	7.06877
Il17rc	1.0394	7.87689e-08	7.10364
Nfkbil1	1.28127	7.36067e-08	7.13308
H2-Aa	2.87213	6.83928e-08	7.16499
Sptbn5	2.38221	6.35924e-08	7.19659
Il4ra	1.07935	5.77779e-08	7.23824
Pik3ip1	1.89071	5.33957e-08	7.27249
Gsdmd	1.22626	5.10606e-08	7.29191
Rpl35	1.12545	4.54474e-08	7.34249
Gpank1	1.27482	4.27293e-08	7.36927
Ifi204	2.26296	4.0124e-08	7.3966
Fas	1.37099	3.47213e-08	7.4594
Gp1bb	2.29808	2.35301e-08	7.62838
Pnpla7	1.17112	2.34918e-08	7.62908
Ccdc85b	1.22282	2.10808e-08	7.67611
Stap2	1.1529	2.08036e-08	7.68186
Alkal2	3.90251	1.94204e-08	7.71174
Clec2h	1.2947	1.20563e-08	7.91879
Tap2	1.35893	1.16886e-08	7.93224
Iffo1	1.52505	1.14038e-08	7.94295
Pih1d1	1.23364	1.0508e-08	7.97848
Snf8	1.04333	8.28332e-09	8.0818
Rps24	1.14691	7.70978e-09	8.11296
Rpl10a	1.00061	7.47646e-09	8.1263
Nop53	1.35735	6.58206e-09	8.18164
Fbxo6	1.28209	6.13886e-09	8.21191
Map3k6	2.34514	5.58455e-09	8.25301
Cebpd	2.55383	4.47682e-09	8.34903
Uba52	1.0499	3.93987e-09	8.40452
Irgm1	1.57722	3.68944e-09	8.43304
H2-M3	1.43872	3.51787e-09	8.45372
Tmem181c-ps	1.41261	2.48897e-09	8.60398
Tbkbp1	1.61782	2.28302e-09	8.64149
Il3ra	1.90752	2.10495e-09	8.67676
Irgm2	1.57296	2.07035e-09	8.68396
Ubxn6	1.08058	1.99227e-09	8.70065
Fxyd5	1.9376	1.73038e-09	8.76186
Ccdc12	1.32215	1.46303e-09	8.83475
Clasrp	1.02595	1.35952e-09	8.86661
Rpl23	1.06263	1.24129e-09	8.90613
Igtp	2.80987	1.02847e-09	8.98781
Serpina3f	5.96792	8.60583e-10	9.06521
H2-DMa	1.92413	6.93998e-10	9.15864
Gm12250	2.07972	6.29451e-10	9.20104
Rpl24	1.03926	5.66251e-10	9.24699
Hdc	4.09091	4.84772e-10	9.31446
Rpl4	1.02163	3.74922e-10	9.42606
Ifi47	2.05837	3.73955e-10	9.42718
H2-Q5	2.62768	2.35911e-10	9.62725
Ly6e	2.12136	2.04438e-10	9.68944
Uba7	1.40824	2.03869e-10	9.69065
Ccl5	2.40991	1.81301e-10	9.7416
Slc10a6	5.40415	1.7737e-10	9.75112
Rps12	1.08592	1.731e-10	9.7617
Cxcl9	3.15934	1.56366e-10	9.80586
Tmem106a	1.12064	1.43584e-10	9.84289
Oas2	1.18513	1.22954e-10	9.91026
Pfdn5	1.04886	1.21251e-10	9.91631
Gbp8	3.9418	1.02944e-10	9.9874
Rps4x	1.00036	9.32995e-11	10.0301
Gbp7	1.54061	8.83218e-11	10.0539
Rpsa	1.13269	8.58128e-11	10.0664
Rps20	1.29292	7.8742e-11	10.1038
Zc3h12a	1.15229	7.46937e-11	10.1267
Psme1	1.51336	7.10724e-11	10.1483
Gramd1a	1.90838	5.46332e-11	10.2625
Gbp3	2.55396	5.35418e-11	10.2713
Rps6-ps4	1.21349	5.22185e-11	10.2822
Amigo2	2.67519	4.37409e-11	10.3591
B2m	1.28568	4.29813e-11	10.3667
Rpl7	1.09107	3.12729e-11	10.5048
Cox7a2l	1.09937	1.72559e-11	10.7631
Rps19	1.07268	1.63549e-11	10.7864
Tgtp2	3.92782	1.2559e-11	10.901
Rps6	1.15501	1.11903e-11	10.9512
Ly6a	3.18235	9.97004e-12	11.0013
Parp10	1.13236	8.13521e-12	11.0896
H2-K1	1.48543	6.96278e-12	11.1572
Gps2	1.08152	2.25163e-12	11.6475
Ifi35	1.08376	2.08468e-12	11.681
Cnksr1	1.16685	1.64163e-12	11.7847
Gbp6	2.49652	1.21769e-12	11.9145
Cp	2.42728	1.15924e-12	11.9358
Samhd1	1.53252	8.7757e-13	12.0567
Ly6c1	3.49134	7.39759e-13	12.1309
Rps9	1.28115	6.89165e-13	12.1617
Eif3f	1.17642	5.74023e-13	12.2411
Ggt5	2.11033	4.58084e-13	12.3391
Rpl13	1.20611	1.77486e-13	12.7508
Rpl28	1.31437	1.7087e-13	12.7673
Stat1	1.40453	1.65504e-13	12.7812
Rps11	1.20838	1.54843e-13	12.8101
Il18bp	2.56765	1.22344e-13	12.9124
Rps5	1.26536	8.5078e-14	13.0702
Gbp5	3.89842	6.55339e-14	13.1835
AW112010	2.08313	5.8916e-14	13.2298
Recql5	1.1751	3.00508e-14	13.5221
Egfl7	1.78979	2.53613e-14	13.5958
Rpl19	1.03759	2.46285e-14	13.6086
Jade2	1.4121	2.30178e-14	13.6379
Rpl32	1.20939	1.2692e-14	13.8965
Gpx3	3.00919	1.20092e-14	13.9205
Tap1	2.23335	5.7233e-15	14.2424
Rpl14	1.14205	4.8909e-15	14.3106
Rpl6	1.17629	1.70087e-15	14.7693
Eef1d	1.18644	1.27963e-15	14.8929
Use1	1.38219	1.06216e-16	15.9738
Nr1d1	3.21575	5.35399e-17	16.2713
Gbp2	3.57855	2.01674e-17	16.6954
Fis1	1.2652	1.45293e-17	16.8378
Gm4841	5.01144	9.7459e-18	17.0112
Rpl18a	1.24443	1.59801e-18	17.7964
Serpina3g	4.16811	7.01118e-19	18.1542
Zbp1	1.74022	3.88828e-19	18.4102
Psmb10	1.88749	1.0469e-19	18.9801
Psmb8	1.86279	6.59435e-20	19.1808
Tgtp1	4.3523	6.00091e-20	19.2218
1110038F14Rik	1.57674	3.90344e-20	19.4086
Ubd	4.74536	2.02735e-20	19.6931
Gm4951	4.78249	5.94094e-21	20.2261
Xdh	1.80399	3.10139e-21	20.5084
Gbp9	2.30857	2.16941e-21	20.6637
Gbp2b	3.55395	7.59357e-22	21.1196
Nlrc5	3.40564	1.3464e-24	23.8708
Upp1	3.3698	2.48036e-25	24.6055
Gbp10	3.92969	1.72895e-25	24.7622
Iigp1	4.89083	7.14846e-26	25.1458
H2-Q6	3.19063	1.1262e-37	36.9484
Psmb9	2.22448	2.32093e-46	45.6343
Gbp4	3.70751	2.08041e-53	52.6819
Flrt2	-1.9586	0.0489822	1.30996
Map2k3os	-1.11584	0.0489279	1.31044
Gm17762	-3.24454	0.0486427	1.31298
Ttc26	-1.46277	0.048329	1.31579
Osbpl1a	-1.11857	0.048298	1.31607
Fancb	-1.38245	0.0481162	1.31771
Trpv6	-2.54121	0.0479158	1.31952
Rem2	-1.9613	0.0478958	1.3197
4930447M23Rik	-4.92233	0.047857	1.32005
B3gnt6	-1.70774	0.047495	1.32335
Shroom4	-1.02539	0.0469361	1.32849
Sp5	-2.16401	0.0469276	1.32857
Lypd3	-2.71703	0.0467365	1.33034
Ndst3	-2.66627	0.0464275	1.33322
Gabrg1	-6.0031	0.0462264	1.33511
Gm8615	-1.91133	0.0454388	1.34257
2810429I04Rik	-4.15358	0.0452437	1.34444
Arnt2	-1.42268	0.0445641	1.35102
Diaph3	-1.14054	0.0440884	1.35568
Sycp1	-1.892	0.0438015	1.35851
Pou3f2	-6.06452	0.0435345	1.36117
Hdac9	-1.06971	0.043413	1.36238
Hoxa6	-1.68748	0.0430704	1.36582
Kcns2	-4.48797	0.0421141	1.37557
Pfn4	-4.46409	0.04153	1.38164
Cyp24a1	-3.07105	0.041471	1.38226
Yod1	-1.22031	0.041411	1.38288
Gm9833	-1.05996	0.041395	1.38305
Gm16386	-1.77539	0.0413843	1.38316
Slitrk6	-1.72901	0.0412626	1.38444
Abhd16b	-4.24871	0.040336	1.39431
Rnf24	-1.01347	0.0403276	1.3944
Akap5	-2.14486	0.0399765	1.3982
Lrriq3	-1.51552	0.0398302	1.39979
Ptgs2	-1.48916	0.0393584	1.40496
Bhlhe22	-3.11423	0.039357	1.40498
C1qtnf4	-1.83312	0.0392668	1.40597
Ntsr2	-6.18005	0.0388312	1.41082
Kcnj16	-4.79797	0.0378842	1.42154
Cck	-2.05224	0.0378811	1.42158
Gabra5	-6.20754	0.0377088	1.42356
A730017L22Rik	-2.57962	0.0361298	1.44213
Bub1	-1.19901	0.0358831	1.44511
Tanc2	-1.05535	0.0356387	1.44808
Ttyh1	-1.20488	0.0351728	1.45379
Eri2	-1.05617	0.0347716	1.45877
Pold4	-1.61871	0.0346795	1.45993
Zfp365	-2.78769	0.0344776	1.46246
Kcnk4	-1.56732	0.0341348	1.4668
Creb3l2	-1.10319	0.0340941	1.46732
Olr1	-1.82666	0.0339534	1.46912
Agrp	-2.2071	0.0335398	1.47444
Ybx2	-1.05609	0.0331776	1.47916
Btn1a1	-2.31018	0.033152	1.47949
Dio2	-2.47358	0.0330583	1.48072
9430037G07Rik	-2.28509	0.0327532	1.48475
Zfp41	-1.11542	0.0326541	1.48606
Nr2f1	-2.32303	0.0325368	1.48763
Nceh1	-1.0852	0.0321521	1.49279
Fam131c	-1.46592	0.0319086	1.49609
Nr2c2	-1.18838	0.0315056	1.50161
Xylt1	-1.08806	0.0313214	1.50416
Neurod1	-1.48338	0.0310696	1.50766
Wdr89	-1.90546	0.0307094	1.51273
Ppm1e	-1.5799	0.0304754	1.51605
Cfap45	-1.28777	0.0301962	1.52005
Grm4	-1.36457	0.0301819	1.52025
Gchfr	-1.60849	0.0298836	1.52457
4930429B21Rik	-2.09593	0.0286934	1.54222
Fgf14	-4.74818	0.0286276	1.54321
Srp54a	-3.94821	0.0283606	1.54728
Spsb4	-1.25045	0.0283095	1.54807
Arc	-2.16054	0.0281582	1.55039
4930422M22Rik	-3.11572	0.0276974	1.55756
Ect2	-1.2272	0.0272738	1.56425
Strip2	-1.22279	0.0266886	1.57367
Exd1	-1.0074	0.0264525	1.57753
Htr1b	-2.72676	0.0263509	1.5792
Ccdc158	-3.7841	0.0259417	1.586
Cbln3	-1.02493	0.0254692	1.59398
Ndp	-4.43334	0.0254394	1.59449
Bbs10	-1.5139	0.025122	1.59995
Homer1	-1.14999	0.0249859	1.60231
Kctd4	-4.90717	0.0248473	1.60472
Gabra3	-2.1327	0.0244329	1.61202
Gm3716	-1.76131	0.0242528	1.61524
Pigb	-1.08315	0.0241658	1.6168
Ntrk2	-2.08384	0.024115	1.61771
Prdm8	-4.71268	0.0239934	1.61991
Pex5l	-1.37755	0.0237065	1.62513
Neto2	-2.26879	0.0232848	1.63293
Pvalb	-5.7601	0.0231845	1.6348
Cpn1	-1.24737	0.0229985	1.6383
Gabra2	-4.13793	0.0226234	1.64544
Atg4c	-1.07075	0.0226083	1.64573
Cldn2	-1.22564	0.022318	1.65134
Map6d1	-3.84717	0.0217341	1.66286
Rgs8	-3.25014	0.0214249	1.66908
Shh	-1.99863	0.0207007	1.68402
Xrcc2	-1.2173	0.0206747	1.68456
Cmtm8	-1.98598	0.0205777	1.6866
C730002L08Rik	-3.32267	0.0205394	1.68741
Cmah	-1.29889	0.0204193	1.68996
Chrna4	-3.28597	0.0202188	1.69425
Enc1	-1.56738	0.019809	1.70314
Robo3	-3.2853	0.0198019	1.70329
Slc16a9	-1.11854	0.0196594	1.70643
Elmod1	-2.20083	0.019529	1.70932
C030018K13Rik	-4.54387	0.0192763	1.71498
5830408C22Rik	-2.77916	0.0192448	1.71569
Fam161b	-1.18085	0.0191006	1.71895
B3galt6	-1.25695	0.0190781	1.71946
Tmem196	-4.23364	0.0188465	1.72477
Flrt3	-1.09745	0.0184612	1.73374
Adnp	-1.7492	0.0183339	1.73675
Mlip	-5.96728	0.0182794	1.73804
Clps	-1.39391	0.017732	1.75124
Shisa2	-1.04713	0.01742	1.75895
Fbxo48	-3.75908	0.0171764	1.76507
Mogat2	-2.0433	0.0170195	1.76905
Cep126	-1.16725	0.0169933	1.76972
Atf7ip	-1.00902	0.0166981	1.77733
Ugt2b5	-1.06386	0.0166871	1.77762
Ccn6	-4.22553	0.0164343	1.78425
Fam187b	-1.94728	0.0164243	1.78451
Gdap10	-3.06037	0.0161272	1.79244
Sptbn2	-1.53306	0.0157427	1.80292
Mir7211	-4.22711	0.0157375	1.80307
Htr2a	-4.45137	0.0153059	1.81514
Trpm6	-1.17003	0.0150091	1.82365
Dip2c	-1.0051	0.0147788	1.83036
Rapgef4	-1.98481	0.0145719	1.83648
Mir7652	-2.725	0.0140385	1.85268
Igfn1	-6.20407	0.0138482	1.85861
Cyp2c65	-1.01858	0.0136747	1.86408
Ceacam12	-1.82542	0.0134032	1.87279
Kcne2	-3.88932	0.0133685	1.87392
1500004A13Rik	-4.59286	0.0132503	1.87777
Tmem241	-1.02431	0.0131461	1.8812
Zfp518b	-1.27953	0.0130901	1.88306
Shc3	-2.4307	0.013079	1.88343
Rasgrf2	-1.37219	0.0127399	1.89483
Uba6	-1.36264	0.012694	1.8964
4930430F08Rik	-1.57959	0.0126019	1.89956
Gm5113	-1.14726	0.0124757	1.90393
Mblac2	-2.18222	0.0123932	1.90681
C030037D09Rik	-1.97259	0.012233	1.91247
Rfx3	-1.74819	0.0121782	1.91442
Chrm1	-1.11206	0.0119046	1.92428
Nbeal1	-1.12707	0.0117034	1.93169
Thrsp	-2.15854	0.0116261	1.93456
Olig1	-5.56059	0.0115402	1.93779
P2ry4	-2.60961	0.0114677	1.94052
4931440F15Rik	-1.79267	0.0113815	1.9438
Gm14137	-1.79319	0.0112668	1.9482
Greb1l	-1.36894	0.0112002	1.95077
Ube2j2	-1.18227	0.0111034	1.95454
Gpr39	-1.10454	0.0110077	1.9583
Aifm3	-1.87187	0.0108923	1.96288
Nanp	-2.30411	0.0107759	1.96755
Tbc1d30	-1.04017	0.0107216	1.96974
Slc2a10	-1.08539	0.0105077	1.97849
Ptprt	-2.58538	0.0104168	1.98227
Gas2l3	-1.23953	0.0102671	1.98855
Taf6l	-1.12917	0.00992426	2.0033
A330035P11Rik	-1.24888	0.00974988	2.011
Gm11437	-1.5028	0.00972475	2.01212
Trpc5	-5.68254	0.00946071	2.02408
Fam83c	-1.45454	0.009257	2.03353
Pnpla3	-2.03381	0.0092469	2.034
Lonrf1	-1.22096	0.00923682	2.03448
Nes	-1.1601	0.00919826	2.03629
Cplane2	-4.11829	0.00904006	2.04383
Ppp1r3c	-1.60561	0.00884814	2.05315
1700003D09Rik	-2.31663	0.00876402	2.0573
Slc39a10	-1.55434	0.00870677	2.06014
Trim56	-1.04358	0.00850591	2.07028
Kcne3	-1.08547	0.00828151	2.08189
Mkx	-1.1852	0.00823239	2.08447
Lep	-4.94531	0.00810326	2.09134
Grin2c	-5.31773	0.00799309	2.09729
Exoc8	-1.07378	0.00790885	2.10189
Lig4	-1.60928	0.00790848	2.10191
Hapln4	-4.34012	0.00771459	2.11269
Cyp2f2	-1.21403	0.00765236	2.1162
Dclk3	-1.58801	0.00763264	2.11733
Tcf24	-2.44954	0.00756203	2.12136
Fv1	-1.40801	0.00740664	2.13038
Rnf141	-1.01351	0.00719253	2.14312
Polh	-1.1317	0.00718252	2.14372
Fitm2	-1.22664	0.00703865	2.15251
Tnfsf13	-2.13367	0.00696619	2.157
Cep76	-1.16203	0.00694831	2.15812
1110002E22Rik	-4.08066	0.00688571	2.16205
Mapk15	-1.07399	0.00687923	2.16246
Klhl28	-1.28672	0.00679711	2.16768
Bmp8a	-1.24919	0.00678938	2.16817
Dcdc2a	-2.25906	0.00676846	2.16951
Nlk	-1.02898	0.00670135	2.17384
Mef2c	-1.7792	0.00665646	2.17676
Shank1	-1.15189	0.00660468	2.18015
Clcn5	-1.27933	0.00653151	2.18499
Notum	-2.38162	0.00646438	2.18947
Cfap77	-4.59287	0.00638951	2.19453
Bag4	-1.02873	0.00632932	2.19864
Farp2	-1.23266	0.00628126	2.20195
Mettl15	-1.23002	0.00622295	2.206
Tph1	-1.05974	0.00608376	2.21583
Ugt2b36	-1.60442	0.00604564	2.21856
Dgkb	-3.65713	0.0056483	2.24808
Igsf23	-1.19261	0.00558292	2.25314
Napepld	-1.00959	0.00556873	2.25424
Ripply1	-2.64054	0.00534736	2.27186
Aldh5a1	-1.03114	0.00514228	2.28884
Zfp169	-1.41878	0.00505862	2.29597
Gk5	-1.25838	0.00490837	2.30906
Gm11549	-5.48314	0.00479667	2.31906
Zfp109	-2.06029	0.00472246	2.32583
Bdp1	-1.12405	0.00471743	2.32629
Klf5	-1.04922	0.0047096	2.32702
Rims4	-1.7991	0.00445572	2.35108
Gdpd5	-1.22126	0.00431277	2.36524
Nexmif	-3.36745	0.0042673	2.36985
Ttc37	-1.10994	0.00421113	2.3756
4921536K21Rik	-1.27941	0.00416798	2.38007
Cpeb3	-1.35424	0.00411557	2.38557
Plk5	-5.15243	0.00402137	2.39563
Magix	-4.2927	0.00394181	2.4043
Pdp2	-1.32585	0.00390975	2.40785
Adora2b	-1.67724	0.00389792	2.40917
Cspg5	-2.09096	0.00380015	2.4202
Klf12	-1.72542	0.00366626	2.43578
Sox21	-1.52016	0.00364864	2.43787
Trip11	-1.14403	0.00360421	2.44319
Naif1	-1.06091	0.00358533	2.44547
Fam13a	-1.10648	0.00357274	2.447
Pak6	-2.51927	0.00351075	2.4546
1700030J22Rik	-1.58905	0.0035107	2.45461
1700030A11Rik	-3.24398	0.00344438	2.46289
Plcxd2	-1.77689	0.00340523	2.46785
Dennd4c	-1.1526	0.00332915	2.47767
Urad	-1.64952	0.0032081	2.49375
Arhgef38	-1.0375	0.00320212	2.49456
Pdpr	-1.48717	0.00316684	2.49937
Cers3	-4.40489	0.00302048	2.51992
Pcdhgc5	-3.13549	0.00297205	2.52694
Fgf11	-1.00462	0.00287838	2.54085
Gpr63	-4.92495	0.00275013	2.56065
Foxa3	-1.08639	0.00257856	2.58862
Ahcyl2	-1.36004	0.00254084	2.59502
Gm51425	-1.30955	0.00250868	2.60055
BC048403	-1.05055	0.00250075	2.60193
6030443J06Rik	-4.4529	0.00237359	2.62459
Mfap3l	-1.49855	0.00230685	2.63698
Fam126b	-1.6356	0.00202687	2.69317
Acsf2	-1.24826	0.00194216	2.71171
Dusp6	-1.30286	0.0018796	2.72593
Fam222a	-1.16303	0.00186919	2.72835
Tnni1	-1.04773	0.00183358	2.7367
Muc6	-1.43868	0.0016295	2.78795
Gsta1	-3.01734	0.00161464	2.79192
Trim34a	-1.12561	0.00158685	2.79946
Slc16a1	-1.33765	0.00157469	2.8028
Ces1e	-1.37677	0.0015581	2.80741
Galntl6	-1.74811	0.00153931	2.81267
Rest	-1.66664	0.00143378	2.84352
Nos1ap	-1.8199	0.00140488	2.85236
Auts2	-1.00402	0.00133108	2.8758
Cyp2c68	-2.08169	0.00132558	2.87759
Pigf	-1.09913	0.00131517	2.88102
B3galnt2	-1.16757	0.00130352	2.88488
Fzd8	-1.08417	0.00124944	2.90329
Car8	-1.39148	0.00124579	2.90455
Nrep	-1.26062	0.00121681	2.91478
Abhd3	-2.19314	0.00120723	2.91821
Edem3	-1.25678	0.00116335	2.93429
Hoxa3	-1.01182	0.00110926	2.95497
Mettl4	-1.38782	0.00110855	2.95525
Ttc39aos1	-1.35914	0.00109939	2.95885
Ehhadh	-1.28572	0.00108984	2.96264
Yars2	-1.13545	0.00104124	2.98245
Sec14l2	-1.51383	0.00103448	2.98528
Slc1a1	-1.20772	0.00102718	2.98835
Fbxl18	-1.19851	0.00100999	2.99568
Mars2	-1.17644	0.000989383	3.00464
Zbed6	-1.75439	0.000986844	3.00575
Unc5cl	-1.36218	0.000981976	3.0079
D630033O11Rik	-1.32519	0.000979973	3.00879
Sult1c2	-1.37745	0.000975716	3.01068
Fos	-1.64338	0.000946129	3.02405
1700003E16Rik	-1.1573	0.000922457	3.03505
Acox2	-1.99836	0.00088079	3.05513
Megf9	-1.81153	0.000816348	3.08812
Pla2g4a	-1.03676	0.000785179	3.10503
Cbl	-1.52623	0.000751351	3.12416
Eef1akmt3	-3.35195	0.000744453	3.12816
9630028B13Rik	-3.33198	0.000726059	3.13903
D2hgdh	-1.15235	0.000710471	3.14845
Prc1	-1.08797	0.000701776	3.1538
Ugt1a1	-1.6938	0.000689814	3.16127
Foxa2	-1.64715	0.000674897	3.17076
Sgms2	-1.0125	0.000669885	3.174
Bcorl1	-1.38305	0.000651976	3.18577
Golph3l	-1.15054	0.000598387	3.22302
Mycn	-1.55886	0.00058499	3.23285
Egf	-1.79628	0.000565248	3.24776
Lpcat3	-1.02908	0.000504159	3.29743
Esco2	-1.54831	0.00049831	3.3025
Akr1b8	-1.59484	0.000484789	3.31445
Ttc30a1	-1.86604	0.000480293	3.31849
C2cd4a	-2.25669	0.000413037	3.38401
Riiad1	-1.92827	0.000406755	3.39067
Zfp609	-1.00539	0.000404821	3.39274
Pfkfb4	-1.01803	0.000402572	3.39516
Psd3	-1.41088	0.000381809	3.41815
Kif11	-1.08425	0.000371899	3.42958
Mctp2	-1.03823	0.000363853	3.43907
Arhgap5	-1.17776	0.000360852	3.44267
Tiam1	-1.48588	0.000354438	3.45046
Celsr1	-1.16208	0.000345788	3.46119
Lmbrd2	-2.42442	0.000332615	3.47806
Galnt7	-1.25301	0.000318598	3.49676
Slc25a44	-1.09004	0.000308754	3.51039
Ipp	-1.25876	0.000292458	3.53394
Ptprn2	-1.03657	0.000278089	3.55582
Srl	-1.41469	0.000266616	3.57411
Echdc1	-1.54113	0.000253557	3.59592
Nptx1	-3.62578	0.000250027	3.60201
Galnt4	-1.21456	0.00024562	3.60974
Mlst8	-1.04748	0.000240698	3.61853
Jag1	-1.3079	0.000239331	3.621
Foxo3	-1.5056	0.000226087	3.64572
Ugt2b35	-1.16428	0.000217368	3.6628
Utp20	-1.00629	0.000202024	3.6946
Axin2	-1.02983	0.000198801	3.70158
Tmem263	-1.0593	0.000194796	3.71042
Akr1c19	-1.52496	0.000189444	3.72252
Celf5	-2.10048	0.000186761	3.72871
Dennd11	-1.52242	0.000181725	3.74059
Lars2	-1.09963	0.000170503	3.76827
Znrf3	-1.03666	0.000151523	3.81952
Atp2a3	-1.09993	0.000148854	3.82724
Slc6a14	-1.06645	0.000145471	3.83722
Gpld1	-1.04927	0.000141547	3.8491
Hsd17b2	-1.03107	0.000134709	3.8706
Dipk1a	-1.15914	0.000132098	3.8791
Pycr1	-1.26799	0.000131619	3.88068
Zbtb38	-1.08847	0.00012935	3.88823
Fndc3b	-1.21141	0.000120442	3.91922
Uhrf1	-1.079	0.000113287	3.94582
Marcksl1-ps4	-2.76506	0.000112632	3.94834
Tmem245	-1.34502	0.000111415	3.95306
Tnks	-1.61507	9.98308e-05	4.00074
Nox1	-2.10333	9.82273e-05	4.00777
A4gnt	-2.32462	9.59332e-05	4.01803
Shroom2	-1.12506	9.48652e-05	4.02289
A130010J15Rik	-1.22784	9.41431e-05	4.02621
Cdkl1	-2.15656	8.8683e-05	4.05216
Paqr5	-1.24929	8.46782e-05	4.07223
Ptger4	-1.31248	7.45739e-05	4.12741
Fam57a	-1.20601	7.40481e-05	4.13049
Nid2	-1.1133	7.21566e-05	4.14172
Acsm3	-1.43746	6.32925e-05	4.19865
Srd5a1	-1.25264	5.87796e-05	4.23077
Ugt2b34	-1.12805	5.69441e-05	4.24455
E2f8	-1.11377	5.57929e-05	4.25342
Slc10a5	-2.14958	5.56093e-05	4.25485
Appbp2	-1.09459	5.53386e-05	4.25697
Sdr42e1	-1.00799	5.51656e-05	4.25833
Casp9	-1.0242	5.24098e-05	4.28059
Piwil4	-1.53804	5.23755e-05	4.28087
Gclm	-1.10557	4.91547e-05	4.30844
Tmem170	-1.54304	4.66994e-05	4.33069
Ces1f	-1.53086	4.58598e-05	4.33857
9130024F11Rik	-1.03506	4.49538e-05	4.34723
Nek2	-1.04372	4.40454e-05	4.3561
Ppp1r3b	-1.60642	4.2957e-05	4.36697
Rec8	-3.41518	3.99812e-05	4.39814
Socs4	-1.25184	3.83031e-05	4.41677
Mob1a	-1.84299	3.66316e-05	4.43614
Scd1	-1.43146	3.34151e-05	4.47606
Kbtbd7	-1.39186	3.11153e-05	4.50703
Tbc1d8b	-1.10036	2.93575e-05	4.53228
Lonrf3	-1.07172	2.92561e-05	4.53378
Slc16a13	-1.18324	2.72072e-05	4.56532
Ppm1l	-1.57221	2.25617e-05	4.64663
Arhgap24	-1.15335	2.15695e-05	4.66616
Zbtb33	-1.21092	2.06844e-05	4.68436
Gm38416	-1.68944	1.81432e-05	4.74129
Slc10a7	-1.00405	1.78603e-05	4.74811
Hook1	-1.30077	1.76137e-05	4.75415
Tvp23b	-1.11166	1.62443e-05	4.7893
Kif20a	-1.12311	1.59007e-05	4.79858
Ppargc1b	-1.07346	1.53796e-05	4.81305
Aqp11	-1.33444	1.53651e-05	4.81346
Pdpk1	-1.09368	1.307e-05	4.88373
Rreb1	-1.26954	1.21734e-05	4.91459
Ago2	-1.21415	1.18823e-05	4.9251
Phospho1	-2.15442	1.14923e-05	4.93959
Plekhh1	-1.0245	1.08867e-05	4.9631
Nqo1	-1.62432	1.06568e-05	4.97237
Mgat3	-1.46561	1.04596e-05	4.98049
Rnf225	-2.69718	8.77651e-06	5.05668
Epha4	-1.81708	8.24501e-06	5.08381
Gm1123	-1.22032	8.02379e-06	5.09562
Chst4	-1.33475	7.32725e-06	5.13506
Arl10	-1.36395	7.23589e-06	5.14051
Arhgap32	-1.10473	7.22532e-06	5.14114
Ces1g	-3.97276	6.81124e-06	5.16677
Car2	-1.13667	6.39507e-06	5.19415
Cyp2c69	-2.86566	6.31862e-06	5.19938
Scd3	-4.02265	6.22359e-06	5.20596
Zfp608	-1.15187	5.84765e-06	5.23302
Kctd17	-1.00719	5.7237e-06	5.24232
Ces1d	-1.64175	5.54848e-06	5.25583
Foxd2	-1.05404	4.21815e-06	5.37488
Pla2g3	-1.81893	4.12925e-06	5.38413
Abcb1a	-1.003	4.02358e-06	5.39539
Cldn8	-1.58447	3.98801e-06	5.39924
Etv5	-1.58104	3.77534e-06	5.42304
Ank	-1.31351	3.52497e-06	5.45284
Siae	-1.06964	3.38009e-06	5.47107
Pigr	-1.07936	3.34208e-06	5.47598
Ccna2	-1.0745	3.19397e-06	5.49567
Rab11fip4	-1.68662	2.41146e-06	5.61772
Selenbp2	-1.64067	2.35516e-06	5.62798
Dag1	-1.40888	1.94652e-06	5.71074
Exph5	-1.6848	1.91e-06	5.71897
Shank2	-1.44552	1.86965e-06	5.72824
Dbt	-1.41535	1.81361e-06	5.74146
P2ry1	-1.12292	1.80885e-06	5.7426
BC016579	-1.12523	1.80526e-06	5.74346
Reep6	-1.76645	1.61936e-06	5.79066
Dcaf1	-1.30653	1.58427e-06	5.80017
Map3k13	-1.06511	1.51804e-06	5.81872
Ceacam10	-1.39304	1.35046e-06	5.86952
Cpeb2	-1.11947	1.10131e-06	5.95809
Tnpo1	-1.09134	1.09566e-06	5.96033
Soat1	-1.45738	1.0891e-06	5.96293
Pkp1	-1.37704	1.01556e-06	5.99329
Gla	-1.62154	1.00073e-06	5.99968
Alg10b	-1.32363	9.95604e-07	6.00191
Atp6v1a	-1.18421	9.16636e-07	6.0378
Map7	-1.26035	9.16309e-07	6.03796
Pign	-1.08352	7.94932e-07	6.09967
Clcn3	-1.09903	7.14618e-07	6.14593
Ugdh	-1.44854	6.41307e-07	6.19293
Tiam2	-1.1834	5.79822e-07	6.2367
Ugt1a6a	-2.50607	5.49324e-07	6.26017
Lipg	-2.42826	5.42002e-07	6.266
Asap2	-1.01121	4.89891e-07	6.3099
Sytl4	-1.57051	4.63151e-07	6.33428
Agbl2	-2.27055	4.5244e-07	6.34444
Abat	-1.17712	4.3796e-07	6.35857
Fktn	-1.07316	3.73959e-07	6.42718
Kcnk6	-1.38251	2.44429e-07	6.61185
Tbl1x	-1.36061	2.29835e-07	6.63858
C2cd4c	-2.32888	1.64203e-07	6.78462
Sptbn1	-1.07948	1.46531e-07	6.83407
Adam9	-1.01161	1.45983e-07	6.8357
Kcnh3	-1.10374	1.10127e-07	6.95811
Atp7a	-1.34736	1.02098e-07	6.99098
Nhlrc3	-1.36399	1.00202e-07	6.99912
Creb3l1	-1.47764	6.84627e-08	7.16455
Slc12a8	-1.52148	6.23538e-08	7.20514
Slc25a16	-1.03968	6.23226e-08	7.20535
Taco1	-1.24881	6.17428e-08	7.20941
C1galt1	-1.13088	6.13615e-08	7.2121
Bpnt1	-1.33581	5.39942e-08	7.26765
5330417C22Rik	-1.47639	4.90579e-08	7.30929
Ubxn2a	-1.12388	4.61391e-08	7.33593
Ern1	-1.98101	3.61936e-08	7.44137
Cyp2c55	-1.46378	2.39156e-08	7.62132
Aldh18a1	-1.27713	2.36276e-08	7.62658
Tmem30b	-1.04628	2.05477e-08	7.68724
Tspan12	-1.28523	1.76349e-08	7.75363
Mmut	-1.0436	1.73621e-08	7.7604
Ffar2	-1.31183	1.67885e-08	7.77499
Ypel2	-1.35874	1.55998e-08	7.80688
Klhl2	-1.04694	1.40676e-08	7.85178
Cpox	-1.64452	1.27128e-08	7.89576
Gdpd1	-1.11941	1.2463e-08	7.90438
Slc39a11	-1.37232	1.06906e-08	7.971
Lrrc20	-1.13536	1.06609e-08	7.97221
Pdxk	-1.02351	1.05941e-08	7.97494
Dip2a	-1.04378	9.4178e-09	8.02605
Spred2	-1.57925	9.02421e-09	8.04459
Slc25a35	-1.26277	8.95035e-09	8.04816
Mlec	-1.00743	6.0656e-09	8.21713
Scd2	-1.87494	4.57442e-09	8.33966
Sec24d	-1.21155	3.81467e-09	8.41854
Mrs2	-1.02331	2.81061e-09	8.5512
Ankrd52	-1.39973	2.62032e-09	8.58165
Galnt3	-1.35577	2.0876e-09	8.68035
Lrp6	-1.17494	1.14286e-09	8.94201
Tm9sf4	-1.05266	1.12174e-09	8.95011
Slc33a1	-1.06733	1.11518e-09	8.95266
Slc11a2	-1.26186	1.09318e-09	8.96131
Atp13a3	-1.3122	1.06916e-09	8.97096
Nrip1	-1.05616	9.63816e-10	9.01601
Mfsd4a	-1.42571	8.19958e-10	9.08621
Nxpe5	-2.01132	6.70332e-10	9.17371
Fzd5	-1.66364	5.9294e-10	9.22699
Cd177	-2.43414	5.19544e-10	9.28438
Cd24a	-1.17881	3.9632e-10	9.40195
Ccn3	-2.72639	2.77546e-10	9.55666
Ephb2	-1.50265	2.31741e-10	9.635
Septin11	-1.09478	2.16776e-10	9.66399
Ugt1a7c	-2.51377	1.75768e-10	9.75506
Prkar2a	-1.39205	1.7071e-10	9.76774
Gsr	-1.31029	1.68524e-10	9.77334
Galnt10	-1.17477	1.39444e-10	9.8556
Nxpe2	-2.68023	7.07094e-11	10.1505
Cgref1	-1.18623	6.76077e-11	10.17
Papss1	-1.11656	5.0632e-11	10.2956
Tex2	-1.10509	1.67936e-11	10.7749
Mfsd12	-1.75942	8.48246e-12	11.0715
Igsf9b	-1.61566	7.31364e-12	11.1359
Mfsd9	-1.42702	5.81192e-12	11.2357
Chdh	-1.00216	5.38414e-12	11.2689
Abcb6	-1.16875	4.00967e-12	11.3969
Rab15	-1.37602	1.67407e-12	11.7762
Atp2b1	-1.74727	1.32565e-12	11.8776
Galnt5	-2.27699	1.26833e-12	11.8968
Ergic1	-1.30146	6.56591e-13	12.1827
Gclc	-1.13326	6.33826e-13	12.198
Lrp12	-1.21571	4.98497e-13	12.3023
Lrrc8d	-1.19501	4.42271e-13	12.3543
C1galt1c1	-1.2321	4.37024e-13	12.3595
Pank1	-1.39662	4.31028e-13	12.3655
Mansc1	-1.41464	3.69349e-13	12.4326
Acss1	-1.04316	3.5148e-13	12.4541
Mgat4c	-1.01293	1.93289e-13	12.7138
Cmtm4	-1.03807	1.69876e-13	12.7699
Eif4ebp2	-1.12747	5.14357e-14	13.2887
Mgat5	-2.23521	2.06722e-14	13.6846
Rab3d	-1.20779	1.35332e-14	13.8686
Agr2	-1.3719	1.29687e-14	13.8871
Tppp	-2.06141	5.06134e-15	14.2957
Ccnd1	-1.38124	3.16677e-15	14.4994
Entpd5	-1.31434	9.93258e-16	15.0029
Abhd2	-2.03099	1.34122e-16	15.8725
Steap3	-1.40411	3.50306e-17	16.4556
Scin	-1.3741	1.81447e-17	16.7413
Slc44a1	-1.71688	1.61529e-18	17.7917
Slc1a4	-1.80562	6.40977e-19	18.1932
Atp8b1	-1.17077	1.68998e-20	19.7721
Slc35a1	-1.2479	1.24654e-20	19.9043
Slc34a2	-3.99847	8.54755e-24	23.0682
Cmtm6	-1.29928	3.32679e-26	25.478
Plet1	-2.43951	1.30091e-30	29.8858
Slc26a2	-1.81892	8.41599e-32	31.0749
Slc5a8	-1.61777	2.33007e-32	31.6326

## Sheet: Stable S2
Table S2. DEGs between Y40+SL1344 and SL1344 groups
Gene Symbol	Log2fc	P value	(-)Log10(P value)
Gstp2	1.34206	0.0497571	1.30314
Urad	1.3999	0.0479443	1.31926
2700038G22Rik	2.33034	0.0464505	1.33301
Gal3st4	1.58418	0.046359	1.33387
Nr2e3	1.9003	0.0462393	1.33499
Cd300e	2.05913	0.0456361	1.34069
Cyp2c55	1.08378	0.0447728	1.34899
Mmp13	1.67241	0.044646	1.35022
Sult1c1	3.02949	0.044586	1.3508
Tnfrsf17	2.11501	0.044462	1.35201
Mt3	1.1829	0.0442834	1.35376
Cabcoco1	1.64304	0.0440952	1.35561
Tmem116	1.08749	0.0440693	1.35586
Nup62cl	4.14802	0.0439511	1.35703
C2cd4c	1.23109	0.0437224	1.3593
Esco2	1.1543	0.0431877	1.36464
Cbr2	1.1515	0.0408938	1.38834
Cdh26	1.98836	0.0407832	1.38952
Aldh1a7	1.44613	0.0406174	1.39129
1110020A21Rik	1.93759	0.0402412	1.39533
Mirc35hg	1.93199	0.0402226	1.39553
Adora2b	1.26748	0.0400445	1.39746
Tfpi2	1.16232	0.0396963	1.40125
Fbxo48	3.76166	0.0394041	1.40446
Nkain1	1.09385	0.0391934	1.40679
Cox6b2	1.02684	0.0384188	1.41546
Aadac	1.13637	0.0383511	1.41622
Pycr1	1.04941	0.038206	1.41787
Plau	1.00867	0.0380738	1.41937
Ankle1	1.20019	0.0378385	1.42207
Abhd3	1.40313	0.0377739	1.42281
Ska1	1.25345	0.0377363	1.42324
Gramd2	1.1427	0.0376531	1.4242
Ndc80	1.0198	0.0368991	1.43298
Gm2061	1.20173	0.0364611	1.43817
Eldr	1.12668	0.0362188	1.44107
Cryzl2	1.18782	0.0360951	1.44255
Aqp12	2.07085	0.0353328	1.45182
Platr26	2.46755	0.0348132	1.45826
Tmed6	1.62061	0.0329388	1.48229
6720483E21Rik	4.31457	0.0328166	1.48391
Col1a1	1.02269	0.0315865	1.5005
1810044D09Rik	1.73814	0.0314839	1.50191
Lypd6b	1.72849	0.0310962	1.50729
Spon2	1.12646	0.0309868	1.50882
Ffar3	1.73168	0.0303573	1.51774
Trim30d	1.59934	0.0298849	1.52455
Fastkd3	1.03936	0.0298079	1.52567
Gm16938	1.6252	0.0293313	1.53267
Evx1os	4.37169	0.0292785	1.53345
Plk5	4.64007	0.029103	1.53606
Ppp1r3c	1.64879	0.0290446	1.53693
Il1rl1	1.56911	0.0283966	1.54673
Stx19	3.59445	0.0283662	1.5472
Ttc39aos1	1.3289	0.0282901	1.54837
Mir697	4.4587	0.0266647	1.57406
Insc	1.40428	0.0259628	1.58565
Gm10494	2.09704	0.0258205	1.58803
Sp5	2.48732	0.0252055	1.59851
Gm3435	1.98986	0.0245041	1.61076
Pcdh12	1.3637	0.0237817	1.62376
Eme1	1.10498	0.0235353	1.62828
Hcrtr1	2.03789	0.0234598	1.62968
Gchfr	1.78259	0.0234159	1.63049
Gstm6	1.26118	0.0233053	1.63255
Kif14	1.09398	0.0233037	1.63258
Bub1	1.29719	0.0230515	1.6373
Fbxw22	4.46138	0.0229513	1.63919
Slc40a1	1.09181	0.0228673	1.64079
Myct1	1.45744	0.0215317	1.66692
Ccnb2	1.10736	0.0212671	1.67229
Afm	1.24057	0.0207494	1.68299
Cfap57	2.93	0.0207449	1.68309
Fkbp11	1.00523	0.0207379	1.68324
Cox7a1	1.09261	0.0193725	1.71281
Srd5a1	1.04363	0.0189761	1.72179
Lep	4.17597	0.0180499	1.74353
Iqch	4.13129	0.0173948	1.75958
Pex5l	1.3231	0.0171902	1.76472
Cyb561d2	1.09488	0.0170495	1.76829
Tnni1	1.16152	0.0169991	1.76957
Fgf7	1.75047	0.016302	1.78776
Acox2	1.89315	0.0161548	1.7917
A330035P11Rik	1.41879	0.0153867	1.81286
Ypel2	1.10512	0.015346	1.814
Gsta4	1.16704	0.0145666	1.83664
Ugdh	1.25914	0.01401	1.85356
Nes	1.10139	0.0136545	1.86473
Foxa2	1.28025	0.0136424	1.86511
Ces1d	1.27187	0.0135465	1.86817
C2cd4a	1.71509	0.0131453	1.88123
S100a14	1.26114	0.0119313	1.92331
Hsd17b13	1.13571	0.0118335	1.92689
Pf4	2.08956	0.0114804	1.94004
Gstm3	1.70891	0.0103505	1.98504
Cfap77	4.87248	0.00966864	2.01463
Me1	1.10777	0.00929437	2.03178
Srl	1.52156	0.00892927	2.04918
Cers3	4.42943	0.00876778	2.05711
Rnf212	1.90588	0.00869317	2.06082
Pla2g3	1.24011	0.00860023	2.06549
Abcc3	1.08276	0.00845977	2.07264
Gm3776	2.22182	0.00817918	2.08729
Ugt2b36	1.89653	0.00789272	2.10277
Slc12a8	1.07795	0.00786109	2.10452
Ugt2b5	1.40587	0.00766416	2.11554
Plekhd1	1.22648	0.00764618	2.11656
Kcnh3	1.05795	0.00744554	2.1281
Cmtm8	2.3244	0.00726428	2.13881
Romo1	1.01405	0.00707913	2.15002
Ankrd37	1.49797	0.00706689	2.15077
3100003L05Rik	1.5813	0.00706439	2.15093
Fam187b	2.35314	0.00687698	2.1626
Ckap2	1.12495	0.00686962	2.16307
Sytl4	1.00135	0.00683421	2.16531
Gm15401	1.19385	0.00662739	2.17866
Col3a1	1.48397	0.00653637	2.18466
Aldh1a1	1.20549	0.00641189	2.19301
Spc24	1.01476	0.00634649	2.19747
Ntf3	2.30856	0.00609966	2.21469
Spink4	1.33206	0.00609236	2.21521
Sult1c2	1.51386	0.00593523	2.22656
Abcb6	1.0568	0.00591761	2.22785
Chrna1	1.59947	0.0056429	2.2485
Nek2	1.04808	0.0052365	2.28096
Melk	1.29542	0.00489136	2.31057
Ccnb1	1.09168	0.00487495	2.31203
Reep6	1.17328	0.00460787	2.3365
Epop	1.30042	0.00459801	2.33743
Gm38416	1.38431	0.00431679	2.36484
Cbr1	1.12422	0.0042258	2.37409
Troap	1.34419	0.00403447	2.39421
D630033O11Rik	1.47133	0.00387716	2.41149
Sprr1a	1.15233	0.00383386	2.41636
Cldn15	1.00793	0.00355098	2.44965
Kifc1	1.0268	0.00349585	2.45645
Hsd17b2	1.17087	0.00329336	2.48236
Bcas1	1.04246	0.00323991	2.48947
Magix	4.63169	0.00321614	2.49267
Ang4	2.58316	0.00314912	2.50181
Thrsp	2.23655	0.00312059	2.50576
Fgfbp1	1.00929	0.00306075	2.51417
Gsta1	2.87502	0.00300656	2.52193
Car8	1.19194	0.00297081	2.52712
Riiad1	2.09116	0.00283083	2.54809
Proc	1.55795	0.00265132	2.57654
Hpd	1.03082	0.00262952	2.58012
Pkp1	1.35865	0.00259226	2.58632
Cyp2d13	1.9063	0.0025443	2.59443
Bace2	1.05051	0.00251409	2.59962
Cdk1	1.16377	0.00233129	2.6324
Cdc20	1.12199	0.00227903	2.64225
Cdkl1	1.98199	0.00224185	2.64939
Birc5	1.11473	0.00219624	2.65832
4930520O04Rik	2.45387	0.00205927	2.68629
Col6a5	1.48005	0.00205267	2.68768
Slitrk6	2.24845	0.00189883	2.72151
Ceacam10	1.14376	0.00181506	2.74111
Hao2	1.20262	0.00167704	2.77546
Nxpe2	1.37093	0.00158897	2.79888
Agbl2	2.14695	0.00157715	2.80213
Olfr165	3.16268	0.00147407	2.83148
Dcdc2a	2.81203	0.00143586	2.84289
Tpsg1	1.11363	0.00130639	2.88393
Tspan12	1.05778	0.00128922	2.88967
Actc1	2.20021	0.00119534	2.92251
Gm1123	1.04596	0.00119037	2.92432
Plet1	1.06019	0.00112396	2.94925
Ces1g	4.25007	0.00106237	2.97373
Mettl26	1.11106	0.00103211	2.98627
Clps	2.31774	0.00101528	2.99342
Aplnr	2.27693	0.000989593	3.00454
Ces1f	1.69939	0.000871021	3.05997
Cyp2d37-ps	2.53668	0.000839467	3.076
Pank1	1.01785	0.000689202	3.16165
Gpx2	1.27521	0.000557195	3.25399
Cwh43	1.34392	0.000545038	3.26357
Ccn3	1.58018	0.000522007	3.28232
Agr2	1.29905	0.000421016	3.3757
Hpn	1.4524	0.000347791	3.45868
Ybx2	1.70838	0.000344803	3.46243
Kcne3	1.52704	0.000264545	3.5775
Rnf225	2.34997	0.000167832	3.77513
Ppp1r3b	1.61192	0.000146813	3.83324
Ces1e	1.69095	0.000125344	3.9019
Slc1a4	1.13671	0.000121109	3.91682
Car2	1.25181	9.86e-05	4.00612
Cd177	1.60971	8.44e-05	4.07366
Lipg	1.7941	7.38e-05	4.13194
5430427M07Rik	1.74203	6.68e-05	4.17522
H2-Q10	1.95347	5.93e-05	4.22695
Slc11a2	1.70768	5.49e-05	4.26043
Cyp2c68	2.25991	4.95e-05	4.30539
Cgref1	1.29841	2.53e-05	4.59688
Akr1c14	1.30589	2.03e-05	4.6925
Nrep	1.59881	9.71e-06	5.01278
Pcsk9	2.01779	6.79e-06	5.16813
Nxpe5	1.66901	6.56e-06	5.1831
Scd2	1.60258	6.25e-06	5.20412
Ffar2	1.44917	5.98e-06	5.2233
Utp20	1.54336	4.83e-06	5.31605
Nqo1	2.37553	1.57e-06	5.8041
Slc34a2	2.32432	1.36e-06	5.86646
Akr1b8	2.18265	8.47e-07	6.07212
Nupr1	1.75571	3.46e-08	7.46092
Cyp2c69	3.65258	8.67e-11	10.062
Cpn1	2.6383	1.64e-11	10.7852
Cd2	-1.33664	0.0497398	1.3033
Ggt7	-1.47295	0.0494283	1.30602
Gpr176	-2.20409	0.0492138	1.30791
Nfam1	-1.42824	0.0491844	1.30817
Omg	-2.65151	0.0490587	1.30928
Gm9199	-1.91607	0.0489102	1.3106
Npr1	-1.18104	0.0487308	1.3122
Pkd1l2	-3.64577	0.0487205	1.31229
Cyp2e1	-4.0622	0.0486149	1.31323
Ctnna2	-2.06308	0.0483999	1.31516
Lox	-1.13986	0.0483856	1.31528
Slc7a11	-2.21813	0.0483406	1.31569
Prph2	-3.74077	0.0482521	1.31648
Alk	-2.17423	0.0480719	1.31811
Wnt9a	-2.28441	0.0480387	1.31841
Rhox5	-2.81223	0.0479688	1.31904
Asic2	-1.62826	0.0479615	1.31911
Gm19935	-3.1779	0.0478993	1.31967
Gm2848	-4.57375	0.0478707	1.31993
Cyp1a1	-2.97751	0.0478685	1.31995
4933429K18Rik	-3.62354	0.0478108	1.32047
Crispld2	-2.13289	0.0477402	1.32112
Pcyt1b	-1.38179	0.0476665	1.32179
Gcsam	-1.93581	0.0471278	1.32672
Ush2a	-3.5747	0.0470935	1.32704
Arhgef4	-1.11217	0.047065	1.3273
Il16	-1.18574	0.0468879	1.32894
Tspan32	-2.02418	0.0467989	1.32976
Cd244a	-1.5782	0.0466968	1.33071
Pced1b	-1.06894	0.0466937	1.33074
Myrfl	-2.57498	0.046634	1.3313
Mmrn2	-1.02286	0.0465851	1.33175
Ndst4	-2.65978	0.0464977	1.33257
Gm4779	-4.58462	0.0464427	1.33308
Cd300a	-1.35838	0.0463797	1.33367
Sit1	-2.02976	0.0463449	1.334
Pcdha10	-4.46688	0.0462662	1.33474
Cd200r4	-1.61809	0.0460237	1.33702
Kif5a	-2.63632	0.0459826	1.33741
Capns2	-3.70559	0.0458579	1.33859
Apoa4	-2.13569	0.0458015	1.33912
Miat	-1.55038	0.0456561	1.3405
Ripor2	-1.78991	0.0456517	1.34054
Uts2	-4.87195	0.0456242	1.3408
Sptb	-1.26044	0.0455751	1.34127
Clec4d	-2.27373	0.0455604	1.34141
Acat3	-2.47256	0.0452463	1.34442
Hs6st3	-4.53452	0.0452327	1.34455
Cst10	-4.51405	0.0451909	1.34495
Gpr179	-1.73111	0.0451896	1.34496
Kndc1	-2.20928	0.0450014	1.34677
Pcdhga5	-2.08357	0.0449821	1.34696
Klrb1a	-4.27594	0.044899	1.34776
Spn	-1.28318	0.0447659	1.34905
Tnr	-3.96933	0.0444746	1.35189
Gm21149	-3.68548	0.0443904	1.35271
Il10ra	-1.00469	0.0439813	1.35673
Clca3a1	-1.16196	0.0435348	1.36116
Ccdc184	-1.52299	0.043494	1.36157
Kcnv1	-3.96123	0.0434407	1.3621
Fgr	-1.45651	0.0434197	1.36231
Asphd1	-1.98291	0.0433976	1.36253
Sv2b	-2.18443	0.0433567	1.36294
Pirt	-2.98515	0.0433052	1.36346
Rnf157	-1.05445	0.0431974	1.36454
Mmp25	-2.22697	0.0431759	1.36476
Padi2	-1.52815	0.0430901	1.36562
Tnni3k	-3.93168	0.0428964	1.36758
Celf4	-1.64381	0.0428512	1.36804
Gnb3	-3.0005	0.0428474	1.36808
Arid5b	-1.33788	0.0425881	1.37071
Sell	-2.15123	0.0425723	1.37087
Lncpint	-2.63756	0.0424901	1.37171
Ifitm1	-1.07271	0.04223	1.37438
Dux	-2.13188	0.0421573	1.37513
Cntnap2	-2.33303	0.0419076	1.37771
Srrm3	-1.81316	0.0414536	1.38244
Oosp1	-4.28832	0.041378	1.38323
Tarm1	-3.14412	0.0412286	1.3848
P4htm	-1.51504	0.0411709	1.38541
Unc13c	-2.24827	0.0410353	1.38684
Skap1	-1.03942	0.04097	1.38753
Grik4	-1.82655	0.0408899	1.38838
Gria4	-1.92817	0.0408408	1.38891
Tmem151a	-1.2988	0.040825	1.38907
Grap	-1.0842	0.0406766	1.39066
1700029H14Rik	-4.66128	0.0406626	1.3908
Atp13a4	-4.54983	0.0406488	1.39095
Frmpd4	-2.45712	0.0405656	1.39184
Mctp1	-1.30814	0.0404224	1.39338
Tmem273	-1.81947	0.0404176	1.39343
Pik3ap1	-1.29235	0.0404098	1.39351
Nalcn	-2.39321	0.040275	1.39496
Ipcef1	-1.64277	0.0402318	1.39543
Ccl8	-1.24056	0.0401833	1.39595
Elavl3	-1.71764	0.0400996	1.39686
Myom3	-1.07938	0.0398849	1.39919
Nxpe3	-1.54241	0.03967	1.40154
Soat2	-1.20648	0.0396619	1.40163
Trim9	-1.99864	0.0395494	1.40286
Abca13	-2.85343	0.039514	1.40325
Sphk1	-1.26189	0.0389481	1.40951
Scn3b	-1.88666	0.0387819	1.41137
Sez6l2	-1.30152	0.0384021	1.41564
Pstpip1	-1.03824	0.038343	1.41631
Ica1l	-2.14252	0.0381315	1.41872
Cfap100	-1.88614	0.0380135	1.42006
Slc43a1	-1.23212	0.0379876	1.42036
Usp29	-2.6895	0.0377996	1.42251
Alox12b	-4.29782	0.0377163	1.42347
Eml5	-1.27178	0.0376353	1.4244
Garnl3	-1.4232	0.0375647	1.42522
Prf1	-1.72151	0.0375006	1.42596
Ralyl	-2.35471	0.0373883	1.42726
Sfmbt2	-2.97624	0.0373845	1.42731
Col8a2	-1.90549	0.0373614	1.42758
Grrp1	-1.16669	0.0371537	1.43
Cldn10	-2.16688	0.0369016	1.43295
Slc39a12	-4.37863	0.0366894	1.43546
Eya4	-3.072	0.0366538	1.43588
Lilrb4a	-1.32574	0.0366515	1.43591
Epdr1	-1.33402	0.0365716	1.43686
Rasl10a	-1.73199	0.0365016	1.43769
Reln	-1.36973	0.0364171	1.43869
Pglyrp3	-3.74378	0.0361582	1.44179
Sh2d1b1	-2.4253	0.0360232	1.44342
Was	-1.29802	0.0359556	1.44423
Kcna5	-1.63919	0.035835	1.44569
Ncan	-2.52148	0.03582	1.44587
Amph	-1.13166	0.0356711	1.44768
Ano3	-4.11247	0.0355039	1.44972
Col9a2	-1.3256	0.035286	1.4524
Glp1r	-4.1273	0.0352595	1.45272
Fsip2	-4.6331	0.0351411	1.45419
Mir124a-1hg	-4.6414	0.0349679	1.45633
Nrg3	-4.59997	0.0348787	1.45744
Hydin	-3.20496	0.0348682	1.45757
A630023P12Rik	-4.66027	0.0346662	1.46009
Def6	-1.08059	0.0345717	1.46128
Dcn	-1.06846	0.0343495	1.46408
Slc6a20b	-4.40366	0.0341276	1.46689
Plxnc1	-1.72203	0.0341217	1.46697
Ccl2	-2.21594	0.0340507	1.46787
Oprd1	-2.22317	0.0335798	1.47392
Lrrc4b	-1.83438	0.0334382	1.47576
Gpr88	-3.13145	0.0331644	1.47933
Unc5d	-2.53232	0.0331441	1.47959
Usp54	-1.06934	0.0331261	1.47983
Parp8	-1.09886	0.0330986	1.48019
Slc22a12	-8.3298	0.0330712	1.48055
Scnn1g	-3.30673	0.0328165	1.48391
Ackr3	-1.38461	0.0327172	1.48522
Cst6	-1.45439	0.0326916	1.48556
Hmx3	-1.96071	0.0325525	1.48742
9330182L06Rik	-1.8995	0.0323587	1.49001
Lncppara	-1.72471	0.0323349	1.49033
Dnase1l3	-1.22258	0.0320876	1.49366
Nlrc3	-1.55548	0.0319613	1.49538
Trp63	-3.84421	0.031939	1.49568
Pax3	-4.4804	0.0319115	1.49605
Psca	-2.88613	0.0318476	1.49692
Ankrd55	-2.19224	0.0315477	1.50103
Mpp4	-4.01281	0.0314945	1.50176
Gp2	-3.01815	0.0314765	1.50201
Kcnj15	-2.09313	0.0314543	1.50232
Grik2	-2.87014	0.031273	1.50483
Anks1b	-2.21368	0.0311621	1.50637
Gimap4	-1.30644	0.0311341	1.50676
Sema3g	-1.38306	0.0309387	1.5095
Spock2	-2.59792	0.0308495	1.51075
Hpcal4	-2.03737	0.0307928	1.51155
Klhl31	-3.9956	0.0307656	1.51194
Podnl1	-1.74282	0.0305616	1.51482
Carmil2	-1.40297	0.0303526	1.5178
5730403I07Rik	-4.41487	0.0303257	1.51819
Shisa7	-1.64542	0.0302496	1.51928
Caskin1	-1.89951	0.0302385	1.51944
Gria1	-2.43965	0.0302261	1.51962
Actn3	-2.13273	0.0301212	1.52113
Fam78b	-1.67854	0.0300646	1.52194
Kcnt2	-2.50631	0.0299985	1.5229
Gprc5b	-1.14437	0.0299036	1.52428
Nos1	-3.70902	0.0298552	1.52498
Efcab6	-4.45656	0.0297567	1.52641
Clec10a	-2.15319	0.0293109	1.53297
Ajm1	-1.17697	0.0292472	1.53392
Angptl4	-1.12859	0.0292227	1.53428
Fgf15	-3.68147	0.0291821	1.53488
Hmcn1	-1.74716	0.029168	1.53509
Fcnb	-4.21282	0.0290382	1.53703
Klkb1	-4.21282	0.0290382	1.53703
Npr2	-1.22217	0.0288866	1.5393
Dnah12	-4.74888	0.0288162	1.54036
AB124611	-1.67819	0.0288152	1.54038
Adcy4	-1.14136	0.0287161	1.54187
Ido2	-2.68292	0.0287146	1.5419
Myo1f	-1.06532	0.0286355	1.5431
Cadm1	-1.43843	0.0285927	1.54374
Sox8	-1.58498	0.028552	1.54436
Ly9	-1.59746	0.0284706	1.5456
Kcnj12	-1.91491	0.0284101	1.54653
Myo7a	-1.61707	0.0282917	1.54834
Tmem63c	-2.242	0.0282596	1.54883
Tfap2a	-2.53439	0.0282404	1.54913
Wfikkn1	-1.29479	0.0282126	1.54956
Igf1	-1.10257	0.0280744	1.55169
Relt	-1.66294	0.0278998	1.5544
Ptprz1	-1.7217	0.0278771	1.55475
C1s2	-2.28819	0.0278467	1.55523
Sipa1	-1.05232	0.0277734	1.55637
Map2	-1.74438	0.0276961	1.55758
Slc17a6	-4.21606	0.0275468	1.55993
Adamts4	-1.23518	0.0273153	1.56359
Mslnl	-4.03409	0.0273031	1.56379
Arl5c	-1.46146	0.0272791	1.56417
Rab3c	-1.72862	0.0272427	1.56475
Map4k1	-1.35199	0.0271205	1.5667
Ptprcap	-1.42382	0.0270698	1.56751
Clgn	-2.29154	0.0270572	1.56772
Fmod	-1.70289	0.0269505	1.56943
Coch	-2.04005	0.0268801	1.57057
Tmc7	-1.24986	0.0267104	1.57332
Brinp1	-3.37936	0.0265645	1.5757
Atp6v1g2	-1.00093	0.0265326	1.57622
Draxin	-2.53598	0.0264496	1.57758
Il18rap	-1.58396	0.0263763	1.57879
Slc32a1	-5.1958	0.0263744	1.57882
Pde10a	-1.42792	0.0263556	1.57913
Prkcq	-1.30578	0.0262713	1.58052
Tmem178b	-2.29951	0.026165	1.58228
Azin2	-1.16865	0.0261045	1.58328
Npc1	-1.01534	0.0258473	1.58758
Cbarp	-1.21901	0.0257117	1.58987
Socs1	-1.03689	0.0254526	1.59427
St6galnac5	-2.69926	0.0253956	1.59524
Phf24	-1.76166	0.0252646	1.59749
Cfap46	-2.33247	0.0251527	1.59941
Pcdh9	-2.79225	0.025038	1.6014
F2rl2	-2.19909	0.0250191	1.60173
Irs2	-1.19543	0.0249463	1.60299
Clec2i	-2.33019	0.0249202	1.60345
Dusp10	-1.17781	0.0248987	1.60382
Il12rb1	-1.19937	0.0246491	1.6082
Akna	-1.29438	0.0245295	1.61031
Nox4	-3.55941	0.0244875	1.61106
Fam166b	-3.43522	0.0243741	1.61307
Slc6a19	-1.63928	0.024224	1.61575
Lrp1b	-4.00606	0.0240763	1.61841
Gsg1l	-2.7481	0.0240259	1.61932
Slfn8	-1.51939	0.0240222	1.61939
Trpc4	-2.07752	0.0240123	1.61957
Trarg1	-1.36662	0.0239075	1.62147
Cyyr1	-1.82786	0.0237704	1.62396
Irak3	-1.08679	0.0237378	1.62456
Tex45	-4.84017	0.0237375	1.62456
Clstn3	-1.77634	0.0236768	1.62568
Gpr162	-1.00829	0.023497	1.62899
Grik3	-1.46915	0.0234378	1.63008
Gm12216	-1.34993	0.0234335	1.63016
Dpysl5	-2.07741	0.0232067	1.63439
B430306N03Rik	-2.19158	0.0230561	1.63721
Fermt3	-1.15955	0.0230049	1.63818
Eva1c	-1.30077	0.0228928	1.6403
Septin1	-1.20309	0.0228718	1.6407
Akap12	-1.19718	0.022561	1.64664
Tmeff2	-2.58276	0.022506	1.6477
Arhgef26	-1.051	0.0223281	1.65115
Lix1	-2.23989	0.0223034	1.65163
9930012K11Rik	-1.40514	0.0223014	1.65167
Cdh16	-4.84533	0.0221387	1.65485
Wnt11	-1.31843	0.0220276	1.65703
AI662270	-1.49192	0.0220203	1.65718
Tmem255a	-2.8093	0.021973	1.65811
Pira1	-2.4975	0.02194	1.65876
Scarna2	-2.41894	0.0218647	1.66026
Treml2	-1.9267	0.0216734	1.66407
Ccl5	-1.09795	0.0215929	1.66569
Olfr1342	-4.87358	0.0215094	1.66737
Scn5a	-2.13228	0.0214671	1.66823
Kcnj11	-1.44431	0.0213981	1.66962
Tnfsf10	-1.16626	0.0213842	1.66991
Ube2ql1	-2.50156	0.021254	1.67256
Pla2g7	-1.08398	0.0212058	1.67354
Entpd1	-1.06519	0.021105	1.67561
Armc12	-4.03026	0.0210877	1.67597
Aff3	-1.41883	0.0210061	1.67765
Ahi1	-1.74337	0.0208811	1.68025
Il2ra	-1.95426	0.0207646	1.68268
Ehd3	-1.39337	0.0207299	1.6834
Vwa1	-1.11762	0.0204561	1.68918
Dock2	-1.4186	0.0204282	1.68977
Ces3a	-4.70019	0.020276	1.69302
Npy	-4.70019	0.020276	1.69302
Irx3	-3.71552	0.0202524	1.69352
Adrb2	-1.50092	0.0201428	1.69588
Slc47a2	-4.39502	0.0200237	1.69846
Gm9839	-4.89629	0.0199441	1.70019
Pcnx2	-2.26181	0.0199109	1.70091
Crtam	-1.81927	0.0198681	1.70184
Stk32c	-1.36944	0.0198547	1.70214
Loxhd1	-4.09844	0.0198353	1.70256
Il1b	-1.48758	0.0197267	1.70495
Myo1g	-1.34537	0.0193698	1.71287
Cxcr3	-1.56517	0.0193022	1.71439
Per3	-1.51386	0.0192942	1.71457
Clnk	-2.16621	0.0192772	1.71496
6530402F18Rik	-1.50847	0.0192474	1.71563
Rbfox3	-2.65018	0.0191654	1.71748
Celsr3	-1.46027	0.0191529	1.71776
Slc17a3	-4.20782	0.0189828	1.72164
Slc36a2	-1.92512	0.0189742	1.72184
Fstl5	-3.15202	0.0187876	1.72613
Clec4a4	-3.67457	0.0185523	1.7316
Ms4a4b	-1.82929	0.0184696	1.73354
Selplg	-1.10244	0.0184353	1.73435
Fga	-6.94133	0.0183321	1.73679
Prkcb	-1.21236	0.0182865	1.73787
Fmnl2	-1.36207	0.0182638	1.73841
Gm715	-4.58715	0.018233	1.73914
Clu	-2.2832	0.0181674	1.74071
Robo2	-1.30607	0.0180672	1.74311
Chrd	-1.29367	0.0180496	1.74353
Tgfbr3	-1.47661	0.0179649	1.74557
Cytip	-1.06178	0.0178649	1.748
Lcp2	-1.39269	0.0178524	1.7483
Lifr	-1.02612	0.0178257	1.74895
Gsap	-1.24977	0.0177661	1.75041
Gata2	-1.6757	0.017762	1.75051
Klra5	-1.6199	0.017734	1.75119
6430584L05Rik	-4.96709	0.0177154	1.75165
Dusp15	-4.10547	0.0176787	1.75255
Nek10	-4.95349	0.0176335	1.75366
Galnt9	-2.37694	0.0175631	1.7554
Lsamp	-2.1703	0.0175478	1.75578
Sulf1	-1.31243	0.0175469	1.7558
Fcer1g	-1.21333	0.017481	1.75743
Rcsd1	-1.05076	0.0173757	1.76006
Fam20c	-1.21482	0.0173538	1.7606
Lin28a	-4.96266	0.0172347	1.7636
Tlr9	-2.20641	0.0172239	1.76387
Plek	-1.39135	0.0172107	1.7642
Siglece	-1.37197	0.0171078	1.76681
Galnt18	-1.17647	0.0168896	1.77238
Adamts1	-2.61731	0.0167586	1.77576
Gm15471	-5.0059	0.0167378	1.7763
Lrp2	-2.41624	0.0166896	1.77755
Vwa5b1	-2.42581	0.0166738	1.77797
Hspa12a	-1.23504	0.0166208	1.77935
Timd4	-2.23627	0.016322	1.78723
Klf9	-1.06366	0.0162705	1.7886
Syn3	-2.10093	0.0161706	1.79127
Aspa	-1.2786	0.0160903	1.79344
Myrf	-2.11495	0.015996	1.79599
Lrrc4c	-2.59493	0.015994	1.79604
Thbs1	-1.05652	0.015863	1.79962
Ifi204	-1.48411	0.0156484	1.80553
Mn1	-1.9897	0.0155651	1.80785
Slc11a1	-1.2642	0.0154929	1.80987
Nrsn1	-2.3367	0.0154396	1.81136
Pnma3	-4.9789	0.0153012	1.81527
Retnlg	-4.9789	0.0153012	1.81527
Tgm1	-1.7952	0.0151922	1.81838
Limd2	-1.27515	0.0151192	1.82047
Treml4	-2.30558	0.0149824	1.82442
Cnga3	-2.57845	0.0149208	1.82621
Epha6	-4.14936	0.0149119	1.82647
Tnfsf11	-2.67375	0.0149085	1.82657
Fam169a	-2.08061	0.0148119	1.82939
Coro2b	-1.1474	0.0147849	1.83018
Lilr4b	-1.34886	0.0147377	1.83157
Slitrk5	-2.08741	0.0147372	1.83158
Prg4	-2.66122	0.014714	1.83227
Sytl3	-1.26374	0.014606	1.83547
Nbl1	-1.15439	0.0144509	1.8401
Fscn1	-1.01685	0.0144143	1.84121
Jph4	-1.70082	0.0143466	1.84325
Etv1	-1.4775	0.0143455	1.84329
A530040E14Rik	-2.02774	0.0143229	1.84397
Napb	-1.40067	0.0142535	1.84608
Spock3	-2.55684	0.0142219	1.84704
Parvb	-1.16669	0.0141677	1.8487
Map3k8	-1.33638	0.0141086	1.85052
Nr4a3	-1.75287	0.0140355	1.85277
Shisa8	-2.26595	0.0140231	1.85316
Bin2	-1.44339	0.0139765	1.8546
Pcdhgc3	-1.60915	0.0139348	1.8559
Amer3	-4.04758	0.0139126	1.85659
Hal	-1.44146	0.0138905	1.85728
Htra4	-2.51249	0.0138101	1.8598
Slitrk1	-3.04087	0.0137496	1.86171
Serping1	-2.14268	0.0137433	1.86191
Tent5c	-1.59605	0.0137034	1.86317
Axl	-1.22315	0.0136855	1.86374
Chrm4	-1.75311	0.0136237	1.8657
Adgra1	-3.9625	0.0134956	1.86981
Csf1r	-1.03875	0.0134164	1.87236
Pdxp	-1.22851	0.0134042	1.87276
Marcksl1	-1.03486	0.0132675	1.87721
Diras1	-2.50871	0.0131937	1.87963
Cadps	-2.24046	0.0131566	1.88086
Apol10b	-2.05691	0.0130785	1.88344
Klri2	-3.4439	0.0129523	1.88765
Marchf1	-1.62906	0.0127467	1.8946
Il33	-1.69358	0.012725	1.89534
Sez6l	-2.72688	0.0125845	1.90016
Pitpnc1	-1.04867	0.0125713	1.90062
Il27	-4.77653	0.0125647	1.90085
Zfp423	-1.80723	0.0125225	1.90231
Hsd11b1	-1.41531	0.0125203	1.90238
Cntn2	-4.14563	0.0124946	1.90328
Cnksr2	-4.57722	0.0122743	1.911
Tbx1	-2.22436	0.0122578	1.91159
Gpr158	-4.25861	0.0122387	1.91227
Dner	-2.45512	0.0121953	1.91381
Scn4b	-2.57054	0.0121123	1.91677
Itgax	-1.22216	0.0120865	1.9177
Disp2	-1.18729	0.012067	1.9184
Abca9	-1.72564	0.0120544	1.91885
Tnf	-1.49729	0.0119422	1.92292
Sorbs3	-1.003	0.0118039	1.92797
Apc2	-1.98904	0.0117876	1.92858
Ncf1	-1.49387	0.0116392	1.93408
Pde4b	-1.46578	0.0116137	1.93503
Kcnq3	-2.70569	0.011479	1.94009
Lrriq1	-4.81371	0.0114535	1.94106
4933412E12Rik	-1.45641	0.0114045	1.94292
Tspoap1	-1.95973	0.0111213	1.95384
Htr3b	-4.09406	0.0111102	1.95428
Myh13	-5.15326	0.0110835	1.95532
Hoxc4	-1.93864	0.0109746	1.95961
C1qtnf1	-1.19449	0.0109745	1.95961
Cd5	-2.23219	0.0109529	1.96047
Dram1	-1.30809	0.01083	1.96537
Ntrk3	-2.03832	0.0107393	1.96902
Runx3	-1.48661	0.0106385	1.97312
Gabrg2	-4.6629	0.0106219	1.9738
Apoe	-1.15113	0.0106132	1.97415
Ctsw	-1.36613	0.0104351	1.9815
Ly6i	-4.81446	0.0103513	1.985
Zap70	-1.56892	0.0101947	1.99163
Pmaip1	-1.0225	0.010175	1.99247
Gpr157	-1.47108	0.010052	1.99775
Bnc1	-4.75114	0.0100404	1.99825
Itih4	-3.13411	0.010016	1.9993
Tcf7	-1.57456	0.0099394	2.00264
Il7r	-2.09348	0.0098912	2.00475
Gm11992	-1.8198	0.00988771	2.0049
Drp2	-1.66317	0.00968381	2.01395
Plppr5	-2.21162	0.00965731	2.01514
Acod1	-2.53194	0.00950519	2.02204
Sh2d4b	-2.93797	0.00949245	2.02262
Tgm2	-1.1223	0.00945753	2.02422
Cfp	-1.13905	0.00943758	2.02514
Dzank1	-2.16427	0.00943214	2.02539
Gulo	-4.33706	0.00930845	2.03112
Megf6	-1.20214	0.00923769	2.03444
Adarb1	-1.76779	0.00920629	2.03592
Slc15a3	-1.0751	0.00920154	2.03614
St8sia6	-3.04662	0.00916744	2.03775
Arhgdib	-1.33733	0.00910156	2.04088
Map7d2	-2.5589	0.00908799	2.04153
Gprasp2	-2.05983	0.00894266	2.04853
Pik3cd	-1.44621	0.00889772	2.05072
Sgip1	-2.103	0.00888991	2.0511
Spon1	-1.38857	0.00882672	2.0542
Ms4a6b	-1.66356	0.00877404	2.0568
Syn1	-2.21249	0.00876873	2.05706
Slc27a6	-3.34755	0.00869067	2.06095
Itgal	-1.55208	0.00866531	2.06222
Apobec1	-1.137	0.00865441	2.06276
Htra3	-1.26348	0.00865066	2.06295
Chd5	-1.71	0.00863646	2.06366
A2m	-4.53307	0.00848507	2.07134
Larp6	-1.41683	0.00847451	2.07189
Tmem132d	-4.44122	0.00841388	2.075
Mfng	-1.37411	0.00830389	2.08072
Sema4d	-1.24178	0.00830048	2.0809
Ch25h	-1.77862	0.00828579	2.08167
Gckr	-3.63316	0.00825317	2.08338
Pecam1	-1.0169	0.00821764	2.08525
Slc4a8	-1.33414	0.00821403	2.08544
Capn3	-1.58955	0.00813035	2.08989
Gabrb3	-2.85151	0.00811502	2.09071
Stk26	-2.35462	0.00808818	2.09215
Nos2	-1.54498	0.00804316	2.09457
Kcnb2	-2.55553	0.00795653	2.09928
Fosl1	-4.50276	0.00794007	2.10018
Inpp5d	-1.40154	0.00791419	2.10159
Fmnl1	-1.30836	0.007843	2.10552
Ston1	-1.67612	0.00765444	2.11609
Chrna7	-4.98256	0.00757284	2.12074
Nefh	-2.09825	0.00754779	2.12218
Gpsm3	-1.19823	0.00746681	2.12686
Rac2	-1.44302	0.00734271	2.13414
Stac2	-1.52251	0.00728246	2.13772
Parvg	-1.79076	0.00723933	2.1403
Dnajc6	-1.91786	0.00715364	2.14547
Htr7	-2.34248	0.00713848	2.14639
Dock10	-1.47827	0.00711143	2.14804
Tulp1	-3.12764	0.00704292	2.15225
Ccl9	-1.05542	0.00702195	2.15354
Dscam	-2.05776	0.00701738	2.15383
Tmod2	-1.92463	0.00698006	2.15614
Rgs7	-2.74207	0.00697418	2.15651
Ak8	-5.34124	0.00697208	2.15664
Lgr6	-5.305	0.00689139	2.16169
Itgam	-1.27073	0.0068772	2.16259
Snx10	-1.05186	0.00678107	2.1687
Lvrn	-4.69338	0.00677759	2.16893
Hs3st2	-1.97569	0.00668616	2.17482
C7	-3.35973	0.00667559	2.17551
Trpv4	-1.92574	0.00663106	2.17842
Fcgr3	-1.52363	0.00662391	2.17889
Cntnap5b	-4.54489	0.00657569	2.18206
Vwf	-1.34401	0.00645557	2.19007
Ubash3a	-3.37379	0.00633987	2.19792
Kcnc1	-1.83987	0.00623565	2.20512
A930017M01Rik	-4.64056	0.00620998	2.20691
Atp2b3	-2.83822	0.00620117	2.20753
Fpr2	-2.44212	0.00617914	2.20907
Nckap5	-1.35025	0.0061194	2.21329
C1qa	-1.16559	0.00606874	2.2169
Il27ra	-1.76486	0.00603324	2.21945
Cfap54	-3.49484	0.00603044	2.21965
Ms4a4c	-1.93418	0.00600797	2.22127
Scrn1	-2.1044	0.00600287	2.22164
Abcg4	-2.05808	0.00587541	2.23096
Pcdh10	-3.71889	0.0057675	2.23901
H2-DMb2	-1.52798	0.00572612	2.24214
F10	-2.70878	0.00572503	2.24222
Soga3	-3.11207	0.00560536	2.2514
Nos3	-1.42773	0.00558391	2.25306
Gng4	-1.86112	0.00553939	2.25654
Kcnc2	-3.17316	0.00550717	2.25907
Adora2a	-1.29527	0.00549217	2.26026
Nrxn1	-2.77896	0.00549211	2.26026
Sh2d2a	-1.67416	0.00545567	2.26315
Slc30a2	-2.7025	0.0054539	2.26329
Art2a	-1.59695	0.00544174	2.26426
Steap4	-1.15815	0.00542869	2.26531
Kcnd2	-4.93139	0.00540323	2.26735
Gabbr1	-1.00474	0.00536723	2.27025
Gimap6	-1.26353	0.00534734	2.27186
Tspan4	-1.47837	0.00532669	2.27354
Il2rb	-1.45027	0.00529984	2.27574
Pik3r6	-1.93196	0.00527171	2.27805
Rin3	-1.40765	0.00526943	2.27824
Lhfpl4	-2.27879	0.00524362	2.28037
Ache	-1.09921	0.00522413	2.28199
Saa3	-1.3767	0.00511929	2.29079
Icam2	-1.41997	0.00510354	2.29213
Pygl	-1.50691	0.0050741	2.29464
Fhdc1	-1.09151	0.00502679	2.29871
Lrfn5	-3.56369	0.00495163	2.30525
Il1r2	-2.0019	0.00492645	2.30747
Ccr7	-2.19592	0.00491074	2.30885
Sp110	-1.11131	0.00489232	2.31048
Necab2	-2.3045	0.00488578	2.31107
Ctla2a	-3.43415	0.00484943	2.31431
Cxcl16	-1.09985	0.00470163	2.32775
Adgrg3	-1.88631	0.00470011	2.32789
Myo5a	-1.35619	0.00464493	2.33302
Hs3st5	-4.56743	0.00455342	2.34166
Ifitm3	-1.3647	0.00452187	2.34468
Acss3	-3.38649	0.00450423	2.34638
Camk2a	-1.47508	0.00436163	2.36035
Plxnb1	-1.02243	0.00431631	2.36489
Chrdl2	-4.86573	0.00422643	2.37403
Klhl6	-2.15011	0.00420723	2.376
Syt11	-1.7478	0.00420416	2.37632
Igsf6	-1.89335	0.00420393	2.37634
Synpr	-4.61175	0.00416082	2.38082
C1qc	-1.13597	0.00414531	2.38244
Cdh2	-2.20879	0.0041272	2.38434
Maff	-1.27195	0.00410396	2.3868
Rinl	-1.63773	0.00408647	2.38865
Rgs9	-1.32556	0.00408478	2.38883
Trem1	-4.66409	0.00407067	2.39033
Cd4	-1.955	0.00401581	2.39623
Qprt	-3.505	0.00397178	2.40101
Il22ra2	-2.17783	0.00393486	2.40507
Fam234b	-1.51633	0.00390371	2.40852
Elavl4	-2.59389	0.00388815	2.41026
Igfbp6	-1.98389	0.00385323	2.41418
Abca1	-1.55116	0.0038203	2.4179
Glrb	-2.54269	0.00379389	2.42092
Ypel4	-1.69144	0.00368035	2.43411
Chat	-2.90699	0.00364859	2.43788
Wt1	-4.21437	0.00361381	2.44204
Rftn1	-1.38403	0.00360333	2.4433
Dtx1	-1.54041	0.00358958	2.44496
Fyn	-1.15113	0.00358542	2.44546
Scube1	-1.19577	0.00355763	2.44884
Stat4	-2.09232	0.0035398	2.45102
Itgb7	-1.21204	0.00348023	2.45839
Herpud1	-1.2387	0.00347335	2.45925
Casp12	-1.54518	0.00341283	2.46689
Slc27a1	-1.32773	0.0033877	2.4701
Cd8a	-1.80931	0.00332057	2.47879
Hspa2	-1.86338	0.00328999	2.48281
B2m	-1.01648	0.00325041	2.48806
Pappa	-1.59596	0.00320009	2.49484
Trim15	-1.27846	0.00313374	2.50394
Cd6	-2.09108	0.00313277	2.50407
Dusp2	-2.20934	0.00311724	2.50623
Ifi208	-2.54477	0.00308611	2.51059
Serpina3i	-5.49253	0.00305673	2.51474
Pitpnm1	-1.057	0.00305239	2.51536
Lbp	-1.64747	0.00305235	2.51537
Lck	-1.59225	0.00301803	2.52028
Msc	-1.88299	0.00300577	2.52204
C1qb	-1.25766	0.00296845	2.52747
Ltk	-1.40727	0.00294273	2.53125
Osmr	-1.67755	0.00291975	2.53465
Zfp36	-1.08449	0.00286477	2.54291
Mpeg1	-1.29905	0.0028303	2.54817
Celf6	-2.20727	0.00273408	2.56319
Kif5c	-2.13947	0.00273223	2.56348
Rpph1	-2.37072	0.00273173	2.56356
Lrp11	-2.068	0.0027304	2.56377
Spock1	-2.99489	0.0027097	2.56708
Thy1	-1.25092	0.00269444	2.56953
Dusp1	-1.15354	0.00265824	2.57541
Obscn	-1.99199	0.00261523	2.58249
Phyhd1	-1.23876	0.00259066	2.58659
Slpi	-2.65534	0.00253369	2.59625
Nrxn3	-3.15103	0.00250294	2.60155
Scn2b	-2.0389	0.00249622	2.60272
Siglec1	-2.23705	0.00248718	2.60429
Wnt9b	-5.56863	0.00245807	2.60941
Flrt1	-2.44535	0.00243877	2.61283
Myoc	-3.94344	0.00233925	2.63092
Phyhip	-3.75415	0.00232542	2.6335
Ppp2r2c	-2.12665	0.00231947	2.63461
Wnt10a	-5.33537	0.00231747	2.63499
Itk	-2.12222	0.00227611	2.64281
Cxcl13	-2.92671	0.00224526	2.64873
Peg3	-2.08176	0.00224417	2.64895
Kcnj10	-1.51935	0.00224123	2.64951
Galnt17	-2.65664	0.00222124	2.6534
Depp1	-1.87672	0.00221199	2.65522
Pax8	-1.29047	0.00219988	2.6576
Rarres1	-2.10184	0.00219305	2.65895
Vamp1	-1.33432	0.00217827	2.66189
Pld4	-1.23238	0.00216017	2.66551
Mest	-2.79038	0.00215106	2.66735
Fam171b	-2.35294	0.00214455	2.66866
Ms4a6c	-1.79069	0.00210835	2.67606
Gpr171	-2.5683	0.00208072	2.68179
Adgrg5	-1.70881	0.00205782	2.68659
Plekhn1	-1.24577	0.00203736	2.69093
Adgrd1	-1.87304	0.00198079	2.70316
Serpina3c	-5.53858	0.00195953	2.70785
Rprm	-3.06713	0.00194483	2.71112
Sting1	-1.23839	0.00193266	2.71384
Doc2b	-2.85935	0.00193151	2.7141
Srgn	-1.51926	0.00189789	2.72173
Nfatc1	-1.08102	0.00186761	2.72871
Flt4	-1.40436	0.00182967	2.73763
Fcgr4	-1.89544	0.00181622	2.74083
Csrnp1	-1.88192	0.00179069	2.74698
Sv2a	-1.91184	0.00177881	2.74987
Zcchc18	-1.87474	0.0017734	2.75119
Nfkbia	-1.20895	0.00176561	2.75311
Trpm3	-2.80579	0.0017632	2.7537
Enpp2	-1.26258	0.00174842	2.75735
Sh2b2	-1.74895	0.00174526	2.75814
Prkch	-1.28995	0.00173795	2.75996
Ctse	-2.50957	0.00170555	2.76814
Cmklr1	-1.51637	0.00170017	2.76951
Cst7	-2.73937	0.0016596	2.78
Ngfr	-2.02494	0.00165556	2.78106
Col25a1	-2.66245	0.00160949	2.79331
Atp10d	-1.49278	0.00160665	2.79408
Lrrtm4	-3.62783	0.00157104	2.80381
Mmrn1	-2.35866	0.0015385	2.8129
Gprasp1	-1.08935	0.00153182	2.81479
Noct	-1.05079	0.00152718	2.81611
Ifi203	-1.5277	0.00148266	2.82896
Serpina1b	-2.11782	0.00146342	2.83463
Syt9	-2.31789	0.0014626	2.83487
Dscaml1	-2.8117	0.0014459	2.83986
Syt6	-2.70361	0.00142647	2.84574
Kcnab1	-3.64907	0.00142545	2.84605
Cd3e	-1.756	0.001376	2.86138
Vsir	-1.07945	0.0013495	2.86983
Selp	-3.60243	0.00132443	2.87797
Tuba8	-3.32138	0.00131021	2.88266
Lrrc8c	-1.36609	0.00128976	2.88949
Fmn2	-3.2997	0.00126597	2.89758
Unc13a	-1.6656	0.00124858	2.90358
Gzmb	-1.40039	0.00124267	2.90564
Prodh	-1.30799	0.00123664	2.90776
C1ra	-1.69566	0.00120314	2.91968
Il2rg	-1.64685	0.00118909	2.92478
Mmp8	-4.52791	0.00117899	2.92849
Apold1	-2.52118	0.00115634	2.93691
Mmp7	-2.23044	0.00115583	2.93711
Cerox1	-2.2436	0.00115381	2.93787
Hp	-6.00353	0.00114637	2.94067
Sox2	-3.22365	0.00113969	2.94321
Gpr132	-2.01752	0.00106788	2.97148
H19	-3.50836	0.00105707	2.9759
Zhx3	-1.95719	0.00096536	3.01531
Tmem37	-1.30204	0.000861554	3.06472
F830016B08Rik	-4.73196	0.000856941	3.06705
Tchh	-3.00487	0.000851758	3.06968
Pcdhac2	-5.65291	0.000845821	3.07272
Sgk1	-1.93923	0.000845143	3.07307
Fam163a	-3.04419	0.000842709	3.07432
Gpr146	-1.75453	0.000831943	3.07991
Lyve1	-1.98496	0.000789933	3.10241
Per2	-1.93104	0.000789566	3.10261
Cxcl9	-1.99435	0.000788743	3.10306
Unc80	-2.91247	0.000772254	3.11224
Septin3	-2.1789	0.000736905	3.13259
Pirb	-1.6515	0.000731455	3.13581
Tgfbi	-1.08798	0.000709234	3.14921
Psmb8	-1.20604	0.000703623	3.15266
Dusp4	-1.65518	0.000687553	3.16269
Cybb	-1.78955	0.000686383	3.16343
Btnl2	-1.37947	0.00066984	3.17403
S1pr1	-1.55439	0.000663153	3.17839
Itgb2	-1.52796	0.000656563	3.18272
Has1	-5.762	0.000651402	3.18615
Usp11	-1.28683	0.000643576	3.1914
Jaml	-1.31322	0.00062141	3.20662
H2-T23	-1.1	0.000619421	3.20801
Hcls1	-1.6508	0.000614882	3.21121
AW112010	-1.214	0.000612007	3.21324
Ddit4	-1.63249	0.000576184	3.23944
Rbfox1	-3.37364	0.000550767	3.25903
Lat	-1.912	0.000545111	3.26352
Zfyve28	-2.77087	0.000536151	3.27071
Tbkbp1	-1.38732	0.000523318	3.28123
Agap2	-1.5862	0.000522976	3.28152
Galnt16	-2.65389	0.000515756	3.28756
Kcnab2	-1.31109	0.000506023	3.29583
Laptm5	-1.71126	0.000468137	3.32963
H2-Q4	-1.23442	0.000465674	3.33192
Fmo2	-1.37048	0.000438071	3.35846
Sla	-1.90703	0.000436936	3.35958
Slc2a3	-1.72243	0.00042899	3.36755
Nfil3	-1.7196	0.000412099	3.385
Rnd1	-2.7719	0.000369442	3.43245
Ltbp2	-2.361	0.000368458	3.43361
Lag3	-1.73725	0.000364283	3.43856
Gzma	-1.54526	0.000359067	3.44482
Abhd15	-2.25206	0.000347632	3.45888
Adssl1	-2.32761	0.000340853	3.46743
Gfpt2	-2.99069	0.000337922	3.47118
Fam180a	-4.02635	0.000335873	3.47382
Ackr1	-2.60824	0.000333891	3.4764
Sh2d3c	-1.298	0.000329937	3.48157
Acer2	-1.47135	0.000317561	3.49817
Arid5a	-1.39169	0.000307757	3.51179
Hk3	-2.48879	0.000306618	3.5134
Sik1	-1.30934	0.000302497	3.51928
Ly6e	-1.60403	0.000300943	3.52152
Alkal2	-3.16432	0.00028925	3.53873
Msln	-2.77275	0.000266863	3.57371
Trpm2	-2.07916	0.00026649	3.57432
Pla2g2d	-2.60946	0.000251743	3.59904
S1pr3	-1.44461	0.00024547	3.61
Ms4a6d	-2.33822	0.000242839	3.61468
C6	-3.85529	0.000235752	3.62754
2210407C18Rik	-1.51163	0.000220798	3.656
F13a1	-2.83491	0.000212852	3.67192
Ciart	-2.16967	0.0002067	3.68466
Chil1	-3.37257	0.000200477	3.69794
Gbp3	-1.5729	0.000191914	3.71689
Map3k6	-1.51976	0.000189671	3.722
Cd7	-1.60018	0.000179665	3.74554
Itih3	-3.52321	0.000172896	3.76222
Gramd1a	-1.34258	0.000161951	3.79062
Lyz2	-1.99194	0.000159341	3.79767
Csf3r	-2.27304	0.000154561	3.8109
Tap2	-1.2896	0.000153184	3.81479
Gm12185	-2.36963	0.000150806	3.82158
Fkbp5	-1.85055	0.000148944	3.82698
Hap1	-1.55814	0.000144611	3.8398
Gbp7	-1.56725	0.000132128	3.87901
Ttbk1	-4.00992	0.000128125	3.89237
Adamtsl2	-2.67638	0.000123859	3.90707
Unc5c	-3.12724	0.000122386	3.91227
Gda	-1.18113	0.000120556	3.91881
BB123696	-3.04226	0.000110647	3.95606
Ptpru	-1.88439	0.000104101	3.98255
Tox2	-1.99372	0.000103956	3.98315
Psmb9	-1.2948	0.000103894	3.98341
Csf2rb2	-2.01874	9.02e-05	4.04479
C1s1	-1.56057	8.97e-05	4.04721
Pde9a	-1.41973	7.87e-05	4.10403
Smoc1	-1.82734	7.59e-05	4.11976
Lrg1	-4.58596	7.46e-05	4.12726
Itprip	-1.78153	7.27e-05	4.13847
Il6ra	-2.06231	7.11e-05	4.14813
Adgrg6	-2.15695	7.02e-05	4.15366
Cfh	-2.52565	6.83e-05	4.16558
Rspo1	-6.16569	5.87e-05	4.23136
Rims3	-2.89056	5.77e-05	4.23882
Ifi207	-2.89585	5.37e-05	4.27003
Atp1a3	-1.91304	5.29e-05	4.27654
Ank2	-2.5446	4.72e-05	4.32606
Ido1	-1.16464	4.09e-05	4.38828
Cyfip2	-1.63244	4.04e-05	4.39362
S100a8	-6.29517	3.46e-05	4.46092
Ly6c1	-2.13498	3.12e-05	4.50585
Gpnmb	-2.86074	2.98e-05	4.52578
Ptpn22	-2.5504	2.94e-05	4.53165
Umod	-6.4932	2.84e-05	4.54668
Vcam1	-1.95631	2.83e-05	4.54821
Trf	-2.04432	2.77e-05	4.55752
Snap91	-2.57211	2.64e-05	4.5784
Syt1	-2.71939	2.53e-05	4.59688
Aebp1	-2.07855	2.24e-05	4.64975
Klf2	-2.15676	1.85e-05	4.73283
N4bp2l1	-2.20143	1.69e-05	4.77211
Cd163	-4.26282	1.54e-05	4.81248
Irgm1	-1.30037	1.28e-05	4.89279
H2-M3	-1.44102	1.27e-05	4.8962
H2-Aa	-1.9282	1.25e-05	4.90309
C2	-1.69608	1.23e-05	4.91009
Abcg1	-1.61679	1.18e-05	4.92812
Emb	-1.83175	1.13e-05	4.94692
Sesn1	-1.47247	1.09e-05	4.96257
Ifi47	-1.49939	1.07e-05	4.97062
Nfasc	-2.00559	1.05e-05	4.97881
Aldh1a3	-1.67679	1.04e-05	4.98297
Plk3	-1.60542	9.35e-06	5.02919
Csf2rb	-1.86282	8.88e-06	5.05159
Scara5	-2.95915	7.57e-06	5.1209
Icam1	-1.64952	7.06e-06	5.1512
H2-Eb1	-1.9366	6.57e-06	5.18243
Galnt15	-3.11424	6.53e-06	5.18509
Gbp9	-1.683	6e-06	5.22185
Lcn2	-6.31875	5.39e-06	5.26841
Jade2	-1.32723	4.87e-06	5.31247
Clec4e	-6.9674	4.14e-06	5.383
Tef	-1.65755	4.08e-06	5.38934
Gpx3	-2.04285	3.76e-06	5.42481
Cebpd	-1.97505	3.14e-06	5.50307
Ggt5	-1.59252	2.99e-06	5.52433
Gbp11	-3.45939	2.71e-06	5.56703
Irgm2	-1.21558	2.23e-06	5.6517
Cyp27a1	-1.78749	1.9e-06	5.72125
Madcam1	-2.41646	1.52e-06	5.81816
Cd74	-2.15521	1.17e-06	5.93181
Ciita	-2.2083	1.12e-06	5.95078
Apod	-5.59317	1.07e-06	5.97062
Stat1	-1.36245	1.02e-06	5.9914
Gm12250	-1.49732	7.25e-07	6.13966
H2-DMa	-1.65171	7.19e-07	6.14327
Bst1	-3.36754	6e-07	6.22185
Slc43a3	-2.40406	5.93e-07	6.22695
Sp140	-1.98714	5.19e-07	6.28483
H2-Ab1	-2.08087	4.09e-07	6.38828
H2-Ea	-1.94957	4.04e-07	6.39362
Cd274	-1.84043	3.92e-07	6.40671
S100a9	-6.76782	2.53e-07	6.59688
Tap1	-1.80517	2.52e-07	6.5986
Fam107a	-3.28385	2.03e-07	6.6925
Samhd1	-1.43745	1.99e-07	6.70115
Pnpla7	-1.3001	1.84e-07	6.73518
Chil3	-7.9966	1.55e-07	6.80967
Klf15	-3.44361	1.51e-07	6.82102
Serpina3f	-6.2573	1.41e-07	6.85078
Hdc	-3.27219	1.2e-07	6.92082
Fam43a	-2.01926	6.6e-08	7.18046
Zbtb16	-3.21623	3.61e-08	7.44249
Slc10a6	-4.494	2.87e-08	7.54212
Xdh	-1.68028	2.41e-08	7.61798
Inhbb	-3.18753	2.18e-08	7.66154
Inmt	-5.95486	9.91e-09	8.00393
H2-Q5	-2.33446	8.61e-09	8.065
Pfkfb3	-2.21849	7.31e-09	8.13608
Igtp	-2.47864	2.71e-09	8.56703
H2-Q6	-2.06474	2.4e-09	8.61979
Serpina3n	-5.60502	2.16e-09	8.66555
Rtn4rl2	-4.33919	1.44e-09	8.84164
Gbp6	-2.66401	5.41e-10	9.2668
Serpina3h	-8.39047	4.66e-10	9.33161
Amigo2	-2.49808	1.66e-10	9.77989
Gbp8	-3.48523	1.29e-10	9.88941
Cp	-2.72662	1.17e-10	9.93181
Tnfaip2	-2.04582	7.1e-11	10.1487
Gbp5	-3.46441	5.01e-11	10.3002
H2-DMb1	-2.98198	1.18e-11	10.9281
Per1	-3.02814	5.22e-12	11.2823
Mchr1	-6.19809	5.16e-12	11.2874
Gbp2	-3.0099	1.28e-12	11.8928
Gbp2b	-2.7769	1.11e-12	11.9547
Tgtp2	-3.79576	6.77e-13	12.1694
Gm4841	-4.08991	4.15e-13	12.382
Upp1	-2.8252	4.72e-14	13.3261
Gm4951	-3.62232	3.3e-14	13.4815
C4b	-3.16769	2.47e-14	13.6073
Il18bp	-2.54432	1.02e-14	13.9914
Ubd	-4.30816	1.02e-17	16.9914
Tgtp1	-3.73557	3.03e-19	18.5186
Gbp10	-3.11409	1.01e-19	18.9957
C3	-4.59231	1e-19	19
Nlrc5	-2.94632	1.16e-20	19.9355
Gbp4	-3.29662	4.7e-24	23.3279
Serpina3g	-3.82467	1.21e-24	23.9172
Iigp1	-3.86341	1.14e-26	25.9431

## Sheet: Stable S3
Table S3. FFA comparison between the SL1344 and control groups. Green denoted higher in SL1344 group and red denoted higher in control group
Accession	SL_Mean	SL_Median	SL_RSD	CON_Mean	CON_Median	CON_RSD	FC	log2FC	P.value	-log10(P.value)	FDR
C11:0	0.117422	0.119094	6.54412	0.100523	0.0989098	9.96414	1.16811	0.22418	0.0178411	1.74858	0.124887
C14:1T	0.793803	0.73945	49.9507	0.293578	0.30719	33.1496	2.70389	1.43504	0.0120793	1.91796	0.0986473
C15:1T	0.303806	0.31128	9.93159	0.204614	0.211703	26.4658	1.48478	0.570246	0.0368793	1.43322	0.200787
C18:1N7T	5.41301	5.02278	67.2094	0.619856	0.544786	48.4634	8.73269	3.12643	0.00127996	2.8928	0.0303748
C18:1N9C	94.0609	102.773	36.6209	239.833	225.404	26.6614	0.392194	-1.35036	0.00185968	2.73056	0.0303748
C18:2N6	218.053	261.324	35.2912	471.764	467.166	20.6858	0.462209	-1.11338	0.00339133	2.46963	0.0415438
C20:1T	0.758784	0.740137	8.39073	0.54936	0.576379	18.1364	1.38121	0.465937	0.00839491	2.07598	0.0822701
C22:1N9T	0.912309	0.823134	21.0945	0.616642	0.674281	28.1269	1.47948	0.56509	0.0476995	1.32149	0.233728
C22:2	1.43852	1.33991	16.2039	0.460456	0.596282	60.8141	3.12413	1.64345	0.0245468	1.61	0.150349
C24:1	1.81743	1.64647	25.9769	0.932343	0.882811	18.8121	1.94932	0.96297	0.00153419	2.81412	0.0303748

## Sheet: Stable S4
Table S4. FFA comparison between the SL1344 and Y40+SL1344 groups. Green denoted higher in SL1344 group and red denoted higher in Y40+SL1344 group
Accession	SL40_Mean	SL40_Median	SL40_RSD	SL_Mean	SL_Median	SL_RSD	FC	log2FC	P.value	-log10(P.value)	FDR
C17:1	2.16588	2.13309	19.9398	1.35467	1.58787	26.2333	1.59883	0.677013	0.0164474	1.7839	0.252583
C18:1N7T	1.63034	0.803627	114.313	5.41301	5.02278	67.2094	0.30119	-1.73125	0.0309285	1.50964	0.252583
C18:1N9C	239.238	207.176	27.4092	94.0609	102.773	36.6209	2.54343	1.34678	0.00207847	2.68226	0.0509226
C18:2N6T	0.935714	0.815986	20.6667	0.705194	0.657694	11.4768	1.32689	0.408048	0.0301059	1.52135	0.252583
C18:2N6	505.373	498.457	19.8467	218.053	261.324	35.2912	2.31766	1.21267	0.00194061	2.71206	0.0509226
C18:3N3	14.0795	14.1601	18.2811	5.53254	7.29772	59.0698	2.54486	1.34759	0.0281169	1.55103	0.252583

## Sheet: Stable S5
Table S5. Primers used in this study
Gene Name	Primer Sequence (5’ → 3’)
β-actin-F	GGCTGTATTCCCCTCCATCG
β-actin-R	CCAGTTGGTAACAATGCCATGT
PPARγ-F	ACCTGAAGCTCCAAGAATACCAA
PPARγ-R	ATGCTTTATCCCCACAGACTCG
SCD1-F	GTTCCGCCACTCGCCTAC
SCD1-R	TGTAAGAACTGGAGATCTCTTGGA
SREBP1c-F	ATGGGCTGCTGCTGCTGCTG
SREBP1c-R	CTTGCTGCTGCTGCTGCTG
FASN-F	GCTGCGGAAACTTCAGGAAAT
FASN-R	AGAGACGTGTCACTCCTGGACTT
ACC1-F	CCAGGAGACGCAAGTCCATC
ACC1-R	CAGGGATACTGAGACGCCAC
CPT1A-F	GCTATGAATGACAGCCACCATCG
CPT1A-R	GTGGCCAATGAGATTCTGCATCG
